# Supplementary material for: Pinnatane A from the bark of Walsura pinnata Hassk
Source: Acta Crystallogr Sect E Struct Rep Online. 2009 May 20;65(Pt 6):o1317. doi: 10.1107/S1600536809015955 (PMC2969541; doi:10.1107/S1600536809015955)
Supplement: Supplementary file 2 [file e-65-o1317-Isup2.hkl]

# 
# h,k,l, Fc-squared, Fo-squared, sigma(Fo-squared) and status flag 
# 
data_I
_shelx_title '  P212121' 
_shelx_refln_list_code          4 
_shelx_F_calc_maximum      176.68 
_exptl_crystal_F_000      1008.00 
_reflns_d_resolution_high  0.7696 
 
loop_ 
 _symmetry_equiv_pos_as_xyz 
 'x, y, z' 
 '-x+1/2, -y, z+1/2' 
 '-x, y+1/2, -z+1/2' 
 'x+1/2, -y+1/2, -z' 
 
_cell_length_a     7.3761 
_cell_length_b    16.3585 
_cell_length_c    20.7032 
_cell_angle_alpha  90.000 
_cell_angle_beta   90.000 
_cell_angle_gamma  90.000 
 
_shelx_F_squared_multiplier     1.000 
 
loop_ 
 _refln_index_h 
 _refln_index_k 
 _refln_index_l 
 _refln_F_squared_calc 
 _refln_F_squared_meas 
 _refln_F_squared_sigma 
 _refln_observed_status 
   2   0   0     1840.44     1710.33     33.72 o 
   4   0   0     3789.38     4025.43     55.17 o 
   6   0   0      115.90      136.09     18.59 o 
   8   0   0      674.09      753.37     33.23 o 
   1   1   0    25969.32    25337.11    202.87 o 
   2   1   0     5489.00     5369.19     47.51 o 
   3   1   0     1601.32     1613.49     19.81 o 
   4   1   0        1.01       -0.40      2.98 o 
   5   1   0       64.11       70.33      6.62 o 
   6   1   0      892.93      817.56     51.98 o 
   7   1   0       47.23       57.87      8.69 o 
   8   1   0        0.04        1.68      7.83 o 
   9   1   0     1120.10     1264.24     48.05 o 
   0   2   0       56.54       69.87      2.46 o 
   1   2   0     5520.00     5384.44     59.58 o 
   2   2   0       93.86       98.38      4.67 o 
   3   2   0     1179.68     1226.80     21.59 o 
   4   2   0      267.49      217.26      8.78 o 
   5   2   0       12.55       10.42      5.76 o 
   6   2   0       78.54       58.66      8.37 o 
   7   2   0       15.31       16.61      7.64 o 
   8   2   0      106.39      115.52     13.70 o 
   9   2   0      274.46      307.76     39.36 o 
   1   3   0      207.07      184.17     10.37 o 
   2   3   0        0.70        0.29      2.81 o 
   3   3   0      510.63      531.31     16.41 o 
   4   3   0      266.56      257.49     16.52 o 
   5   3   0       88.72       87.02      8.48 o 
   6   3   0     1471.75     1379.03     30.59 o 
   7   3   0      299.13      249.03     13.46 o 
   8   3   0      491.87      524.68     29.81 o 
   9   3   0       49.92       43.98     22.85 o 
   0   4   0     1648.67     1632.47     21.41 o 
   1   4   0      746.83      732.79     13.31 o 
   2   4   0     1712.00     1765.70     26.59 o 
   3   4   0      425.26      432.22     12.79 o 
   4   4   0      135.39      159.46     13.16 o 
   5   4   0      128.69      130.18      9.82 o 
   6   4   0       67.90       70.28     13.75 o 
   7   4   0      607.18      609.98     19.48 o 
   8   4   0       88.80      106.55     25.81 o 
   9   4   0      188.28      201.20     35.53 o 
   1   5   0        2.22       -2.68      2.46 o 
   2   5   0     1116.70     1115.16     20.18 o 
   3   5   0      329.11      317.56     16.99 o 
   4   5   0        2.39        0.84      5.46 o 
   5   5   0        6.62       14.65      6.07 o 
   6   5   0      194.08      199.52     10.17 o 
   7   5   0        9.48        7.39      7.38 o 
   8   5   0      333.50      414.22     44.99 o 
   9   5   0      295.37      324.55     41.72 o 
   0   6   0    12470.21    12907.58    140.12 o 
   1   6   0      229.10      244.99      5.03 o 
   2   6   0     2914.06     2824.47     39.55 o 
   3   6   0      171.82      140.46      8.37 o 
   4   6   0     1009.68     1074.59     37.17 o 
   5   6   0      141.37      145.87     10.25 o 
   6   6   0     1186.50     1117.77     25.70 o 
   7   6   0       39.07       34.81      8.94 o 
   8   6   0      190.85      222.87     22.33 o 
   9   6   0       22.71       48.98     23.83 o 
   1   7   0        0.22       -1.88      1.56 o 
   2   7   0      637.68      629.67     18.48 o 
   3   7   0       17.97       26.26      3.36 o 
   4   7   0       60.18       48.07      5.16 o 
   5   7   0       54.00       41.61      6.73 o 
   6   7   0      791.33      801.21     31.69 o 
   7   7   0      585.52      566.64     23.11 o 
   8   7   0      152.25      138.42     19.65 o 
   9   7   0       21.36       25.76     20.22 o 
   0   8   0       13.89        6.43      3.32 o 
   1   8   0     1804.64     1778.84     18.32 o 
   2   8   0      489.18      540.25     17.93 o 
   3   8   0        5.44        5.05      3.92 o 
   4   8   0      423.72      409.49     13.71 o 
   5   8   0      108.61      104.92      9.15 o 
   6   8   0      851.34      776.32     25.16 o 
   7   8   0      328.82      352.19     25.28 o 
   8   8   0        1.08       -1.04     10.49 o 
   1   9   0       35.54       43.84      4.08 o 
   2   9   0      255.14      251.41     17.32 o 
   3   9   0      627.96      603.42     15.69 o 
   4   9   0        5.76        3.79      4.67 o 
   5   9   0      846.26      832.15     21.63 o 
   6   9   0        1.64       -0.41      6.62 o 
   7   9   0        5.11        2.90     10.00 o 
   8   9   0      170.02      196.69     42.33 o 
   0  10   0      171.32      149.01      7.51 o 
   1  10   0       55.25       58.53      3.97 o 
   2  10   0      474.67      467.53     11.77 o 
   3  10   0      394.51      417.04     11.92 o 
   4  10   0      719.92      710.89     19.01 o 
   5  10   0      161.33      168.01     11.80 o 
   6  10   0      164.05      186.26     19.28 o 
   7  10   0        0.23       -9.96      9.53 o 
   8  10   0       12.57        4.60     12.15 o 
   1  11   0       21.53       30.81      3.80 o 
   2  11   0       85.87       83.37      6.27 o 
   3  11   0       41.43       43.88      5.61 o 
   4  11   0       13.13        4.08      4.55 o 
   5  11   0       49.98       42.06      7.74 o 
   6  11   0      102.56      101.07     16.32 o 
   7  11   0       91.39       82.15     16.75 o 
   8  11   0       27.08       34.57     18.24 o 
   0  12   0      151.46      154.05     10.74 o 
   1  12   0      708.97      677.49     16.31 o 
   2  12   0     1364.93     1433.44     23.18 o 
   3  12   0      845.35      801.47     24.43 o 
   4  12   0      782.90      726.46     17.65 o 
   5  12   0       29.75       21.88      6.81 o 
   6  12   0       22.79        7.17     20.15 o 
   7  12   0        9.74       12.18     12.02 o 
   1  13   0      154.91      148.86     14.00 o 
   2  13   0      271.81      254.45     10.28 o 
   3  13   0       20.75       17.65      5.78 o 
   4  13   0      282.60      259.02     11.76 o 
   5  13   0     1443.88     1324.35     34.60 o 
   6  13   0       14.96        7.05     10.43 o 
   7  13   0       11.39        8.39     11.56 o 
   0  14   0      841.90      788.92     42.12 o 
   1  14   0      739.01      722.74     21.55 o 
   2  14   0      252.83      213.51     11.35 o 
   3  14   0      117.47      117.60      9.57 o 
   4  14   0       59.12       49.49      7.90 o 
   5  14   0       56.60       43.39     13.19 o 
   6  14   0       37.79       16.15     12.36 o 
   7  14   0       13.95      -12.11     11.28 o 
   1  15   0      122.35      135.88     15.17 o 
   2  15   0      371.76      371.87     14.89 o 
   3  15   0      315.99      282.89     15.47 o 
   4  15   0        3.42        3.61      5.87 o 
   5  15   0     1980.98     1911.45     80.36 o 
   6  15   0       16.01       11.35     18.79 o 
   0  16   0      241.50      220.35     26.71 o 
   1  16   0        0.66       -4.40      8.68 o 
   2  16   0      120.04      124.50     10.09 o 
   3  16   0        2.54       14.93      6.50 o 
   4  16   0      798.59      675.50     49.58 o 
   5  16   0        9.83        9.03     11.23 o 
   6  16   0       68.75       81.84     18.11 o 
   1  17   0      118.17      134.55     16.84 o 
   2  17   0       50.12       44.97     16.46 o 
   3  17   0      304.99      320.48     20.89 o 
   4  17   0      336.72      357.12     20.39 o 
   5  17   0      106.91       81.99     17.53 o 
   0  18   0       48.87       58.78     19.91 o 
   1  18   0       25.76       18.50      8.50 o 
   2  18   0      376.83      383.98     20.15 o 
   3  18   0      391.87      410.68     20.95 o 
   4  18   0        8.26       18.11      9.44 o 
   5  18   0        1.62        4.70     10.37 o 
   1  19   0       90.31      126.07     14.37 o 
   2  19   0       64.62       87.93     12.79 o 
   3  19   0        0.59       -4.05     10.22 o 
   4  19   0        0.00        8.36     16.39 o 
   0  20   0       14.96       16.85     17.98 o 
   1  20   0       49.94       16.05      9.93 o 
   2  20   0       34.61       48.57     15.46 o 
   3  20   0      446.66      454.91     41.67 o 
   1  21   0       36.49       44.72     12.20 o 
   1   0   1     5155.50     4992.18     39.03 o 
   2   0   1        3.77        2.54      1.90 o 
   3   0   1      631.92      615.05     19.99 o 
   4   0   1     1021.24     1007.42     15.99 o 
   5   0   1        5.71        2.66      3.89 o 
   6   0   1      276.72      297.23     15.00 o 
   7   0   1       65.77       74.97     12.20 o 
   8   0   1       42.25       41.06     10.35 o 
   9   0   1       61.66       69.73     13.58 o 
   0   1   1       14.81       -0.50      0.33 o 
   1   1   1     9370.05     9129.89     60.30 o 
   2   1   1      224.03      224.92      4.22 o 
   3   1   1      822.57      889.74     10.15 o 
   4   1   1      189.35      194.26      5.76 o 
   5   1   1      904.80      916.93     12.77 o 
   6   1   1      211.40      191.40      7.58 o 
   7   1   1      365.97      384.63     14.37 o 
   8   1   1      127.05      131.28      9.18 o 
   9   1   1      151.90      166.89     13.22 o 
   0   2   1     6715.11     6582.25     62.01 o 
   1   2   1    10809.53    10662.56     62.77 o 
   2   2   1     5150.56     5041.81     38.32 o 
   3   2   1       32.22       32.10      2.84 o 
   4   2   1       95.67      110.51      4.43 o 
   5   2   1      103.35       99.02      5.01 o 
   6   2   1      146.65      135.48      9.27 o 
   7   2   1      662.01      638.68     16.02 o 
   8   2   1      257.22      301.19     13.27 o 
   9   2   1      384.31      434.04     31.55 o 
   0   3   1    20916.38    20520.35    206.55 o 
   1   3   1     2410.71     2415.64     20.00 o 
   2   3   1     4578.06     4584.22     33.24 o 
   3   3   1      262.24      277.94      8.92 o 
   4   3   1       96.63       80.89      4.18 o 
   5   3   1       47.50       44.47      4.26 o 
   6   3   1      346.82      336.14     10.39 o 
   7   3   1      344.08      334.69     12.11 o 
   8   3   1      451.80      480.19     18.02 o 
   9   3   1      141.95      165.01     22.92 o 
   0   4   1      854.79      929.98     12.56 o 
   1   4   1     1319.63     1401.29     12.12 o 
   2   4   1      498.60      453.90      6.69 o 
   3   4   1      828.38      886.75     14.46 o 
   4   4   1      734.82      790.46     12.45 o 
   5   4   1       67.49       59.94      7.18 o 
   6   4   1      195.19      194.52      8.30 o 
   7   4   1      144.41      127.33      7.92 o 
   8   4   1      146.54      181.43     14.64 o 
   9   4   1      204.25      189.44     28.01 o 
   0   5   1      125.34      107.35      4.43 o 
   1   5   1     2830.56     2800.67     23.27 o 
   2   5   1      651.18      715.13      8.78 o 
   3   5   1      585.85      613.83      9.31 o 
   4   5   1       82.78       89.45      4.68 o 
   5   5   1      292.90      285.55      8.66 o 
   6   5   1       72.14       70.12      6.03 o 
   7   5   1       85.25       69.29      7.62 o 
   8   5   1       46.83       52.23      8.88 o 
   9   5   1      281.46      320.34     29.39 o 
   0   6   1      281.62      341.87      6.87 o 
   1   6   1     2385.50     2421.27     19.00 o 
   2   6   1       13.82       10.09      1.88 o 
   3   6   1       40.56       55.41      3.36 o 
   4   6   1       27.31       20.45      3.24 o 
   5   6   1      105.10      115.10      6.25 o 
   6   6   1       52.28       63.41      6.68 o 
   7   6   1      270.61      296.87     13.84 o 
   8   6   1      179.84      182.56     18.22 o 
   9   6   1       63.43       75.53     18.78 o 
   0   7   1      494.61      500.63      9.00 o 
   1   7   1     2475.46     2702.03     19.61 o 
   2   7   1      258.21      254.24      4.88 o 
   3   7   1       32.84       36.67      3.80 o 
   4   7   1      633.82      644.25     10.89 o 
   5   7   1      110.07      104.96      7.01 o 
   6   7   1      182.10      169.95      9.10 o 
   7   7   1      196.84      179.57     17.62 o 
   8   7   1        1.31        1.04      7.70 o 
   9   7   1      119.24      150.60     18.14 o 
   0   8   1       88.07       87.53      4.42 o 
   1   8   1      103.95       97.19      2.89 o 
   2   8   1      565.81      554.57      9.79 o 
   3   8   1        6.05        5.65      2.48 o 
   4   8   1      289.82      284.99      9.19 o 
   5   8   1      118.97      126.97      7.69 o 
   6   8   1      271.56      283.04     10.70 o 
   7   8   1       46.59       56.21      8.36 o 
   8   8   1       11.81       25.67     10.12 o 
   0   9   1      170.75      200.93      6.92 o 
   1   9   1       39.04       40.51      2.20 o 
   2   9   1      269.26      282.35      7.04 o 
   3   9   1      287.51      257.20      7.39 o 
   4   9   1       74.34       70.67      5.62 o 
   5   9   1      256.61      239.26     11.58 o 
   6   9   1       79.93       75.62      7.83 o 
   7   9   1       22.63       17.87      7.97 o 
   8   9   1       21.98        8.91      8.63 o 
   0  10   1        1.03       -0.02      2.92 o 
   1  10   1      945.01     1012.64     12.42 o 
   2  10   1       71.92       77.44      4.08 o 
   3  10   1       37.22       39.58      3.89 o 
   4  10   1     1029.88     1038.24     17.16 o 
   5  10   1      171.00      150.51      8.15 o 
   6  10   1      103.81      111.19      9.04 o 
   7  10   1        4.88       -3.19      6.93 o 
   8  10   1       21.29       35.22     10.10 o 
   0  11   1       60.94       54.80      4.49 o 
   1  11   1      142.53      142.56      5.44 o 
   2  11   1      353.30      349.56      7.60 o 
   3  11   1      572.26      564.73     10.16 o 
   4  11   1       69.74       86.69      6.46 o 
   5  11   1      162.65      151.07      7.70 o 
   6  11   1      353.10      333.67     22.39 o 
   7  11   1       10.88       -8.10      6.90 o 
   8  11   1      169.21      167.75     16.13 o 
   0  12   1      467.08      451.88     13.31 o 
   1  12   1     1095.69     1047.33     15.84 o 
   2  12   1       51.93       50.13      4.30 o 
   3  12   1      114.60       85.69      5.30 o 
   4  12   1      158.75      139.78      6.64 o 
   5  12   1      242.76      232.54     10.11 o 
   6  12   1       66.33       67.13     10.57 o 
   7  12   1      151.64      154.30     16.31 o 
   0  13   1      756.73      762.26     19.39 o 
   1  13   1      740.12      678.10     13.21 o 
   2  13   1      493.80      481.49     10.15 o 
   3  13   1      114.00      109.98      5.98 o 
   4  13   1       49.81       44.03      5.65 o 
   5  13   1      280.79      276.48     11.34 o 
   6  13   1      403.34      363.63     19.02 o 
   7  13   1       89.02       79.43     12.46 o 
   0  14   1     1092.47     1063.75     34.44 o 
   1  14   1       13.08       19.90      4.24 o 
   2  14   1       54.08       46.07      4.72 o 
   3  14   1        7.35       10.38      3.80 o 
   4  14   1      920.18      888.84     15.76 o 
   5  14   1      148.85      159.58      9.52 o 
   6  14   1       47.76       36.76      9.53 o 
   7  14   1       24.40       35.90     10.64 o 
   0  15   1      145.92      127.46     14.70 o 
   1  15   1       84.00       56.80      8.40 o 
   2  15   1      351.05      325.35      9.25 o 
   3  15   1       94.17       93.63      6.18 o 
   4  15   1      296.32      289.98     15.60 o 
   5  15   1       59.77       59.94      9.03 o 
   6  15   1       67.35       78.67     12.39 o 
   0  16   1        0.43      -11.11      7.54 o 
   1  16   1      338.12      307.45     14.05 o 
   2  16   1       36.85       33.42      6.07 o 
   3  16   1      271.83      265.23      9.86 o 
   4  16   1       19.94       28.60      6.57 o 
   5  16   1       50.09       55.51     10.69 o 
   6  16   1      136.39      157.14     18.03 o 
   0  17   1       47.74       63.88     13.69 o 
   1  17   1       53.74       52.06      7.90 o 
   2  17   1      184.31      156.53      9.77 o 
   3  17   1      134.02      140.69      8.21 o 
   4  17   1      358.59      389.05     16.65 o 
   5  17   1      183.83      154.77     18.80 o 
   0  18   1      132.30      163.91     18.83 o 
   1  18   1      144.71      143.05     11.66 o 
   2  18   1      106.94      115.31     12.05 o 
   3  18   1      137.82      137.95     11.24 o 
   4  18   1      115.95      129.83     13.37 o 
   5  18   1      141.28      103.30     30.38 o 
   0  19   1       60.46       31.19     26.72 o 
   1  19   1       43.87       48.87      7.90 o 
   2  19   1      204.09      196.65     14.43 o 
   3  19   1       52.20       65.78     12.79 o 
   4  19   1       14.46       25.76     11.05 o 
   0  20   1      238.27      245.08     24.81 o 
   1  20   1       47.64       53.26      8.35 o 
   2  20   1       48.28       50.83      9.32 o 
   3  20   1      171.47      186.44     15.58 o 
   0  21   1        6.47       14.00     16.63 o 
   1  21   1       41.30       45.40      8.68 o 
   1   0   2       16.56       15.80      1.26 o 
   2   0   2      584.83      555.08     10.39 o 
   3   0   2        6.11        6.02      2.51 o 
   4   0   2      391.31      354.67      9.36 o 
   5   0   2        0.01       -0.57      3.97 o 
   6   0   2     2355.33     2378.06     37.41 o 
   7   0   2     1095.85     1068.94     29.36 o 
   8   0   2        2.09        9.57     15.16 o 
   9   0   2       11.98       14.94     10.31 o 
   0   1   2     1021.07      955.93      9.56 o 
   1   1   2     6279.93     6260.11     37.82 o 
   2   1   2     3898.34     3917.12     27.40 o 
   3   1   2     2213.71     2206.64     17.75 o 
   4   1   2      458.08      438.67      7.49 o 
   5   1   2      720.63      668.30     10.33 o 
   6   1   2     1229.85     1205.19     17.50 o 
   7   1   2      527.48      510.44     16.13 o 
   8   1   2       39.88       40.92      9.34 o 
   9   1   2      547.91      619.56     21.70 o 
   0   2   2    16272.39    15960.48    203.57 o 
   1   2   2      900.94      902.79      7.22 o 
   2   2   2      291.54      298.36      4.82 o 
   3   2   2      976.41     1062.19     11.51 o 
   4   2   2      645.11      684.74      9.96 o 
   5   2   2      574.70      581.49     10.25 o 
   6   2   2      539.39      547.14     11.76 o 
   7   2   2      831.37      773.07     16.15 o 
   8   2   2       32.40       29.12      7.45 o 
   9   2   2       19.96       25.35     11.05 o 
   0   3   2    31216.71    30372.64    318.28 o 
   1   3   2     1178.54     1186.02     10.29 o 
   2   3   2     1618.23     1605.05     13.63 o 
   3   3   2     1774.20     1950.95     17.36 o 
   4   3   2      836.20      849.29     11.30 o 
   5   3   2      377.06      404.94      8.64 o 
   6   3   2       80.67       78.74      5.79 o 
   7   3   2       10.06        8.97      4.33 o 
   8   3   2      194.27      194.52     23.09 o 
   9   3   2      130.93      125.65     16.17 o 
   0   4   2        5.11       13.04      2.24 o 
   1   4   2      504.11      548.14      5.61 o 
   2   4   2       16.20       10.88      1.72 o 
   3   4   2      629.07      747.94      9.41 o 
   4   4   2      180.01      183.05      5.49 o 
   5   4   2      116.81      117.05      5.82 o 
   6   4   2     1012.28      981.31     17.05 o 
   7   4   2       14.31       14.51      4.97 o 
   8   4   2       14.44        4.47      7.16 o 
   9   4   2       89.46       99.75     19.53 o 
   0   5   2     1738.02     1691.28     20.79 o 
   1   5   2     4090.62     4366.53     31.41 o 
   2   5   2      440.18      522.06      6.95 o 
   3   5   2      510.61      574.44      8.44 o 
   4   5   2       34.80       50.13      5.26 o 
   5   5   2      749.13      742.09     13.49 o 
   6   5   2        5.40        7.81      4.05 o 
   7   5   2      101.30       98.09      9.38 o 
   8   5   2        3.90      -10.04      6.69 o 
   9   5   2      452.41      497.54     44.60 o 
   0   6   2     6352.98     6745.17     67.26 o 
   1   6   2      843.44      827.24     17.10 o 
   2   6   2      236.45      263.17      5.35 o 
   3   6   2      633.36      604.93      9.80 o 
   4   6   2      439.62      427.67      9.24 o 
   5   6   2      162.55      189.98      8.58 o 
   6   6   2      538.18      534.24     20.31 o 
   7   6   2       93.46      101.85      9.66 o 
   8   6   2      209.39      233.43     14.13 o 
   9   6   2       45.55       56.73     13.75 o 
   0   7   2     1561.49     1759.08     23.06 o 
   1   7   2     3615.71     3721.88     25.82 o 
   2   7   2       75.67       98.52      3.99 o 
   3   7   2      409.48      401.68      9.66 o 
   4   7   2       24.36       35.71      3.73 o 
   5   7   2       44.24       34.17      5.22 o 
   6   7   2       82.01       88.81     12.00 o 
   7   7   2       66.83       74.55     10.86 o 
   8   7   2      135.04      136.84     13.75 o 
   9   7   2      115.00      140.92     18.14 o 
   0   8   2      458.75      537.88     11.47 o 
   1   8   2     1124.86     1262.04     11.54 o 
   2   8   2      254.43      269.85      6.83 o 
   3   8   2       78.41       85.58      3.84 o 
   4   8   2       83.64       70.34      5.71 o 
   5   8   2       56.78       42.49      5.61 o 
   6   8   2      144.76      147.46     10.34 o 
   7   8   2       35.88       36.70      7.06 o 
   8   8   2      245.71      226.71     16.42 o 
   0   9   2     1566.23     1701.94     27.16 o 
   1   9   2      536.25      592.10      7.69 o 
   2   9   2      686.63      744.28     10.37 o 
   3   9   2      151.56      129.65      5.92 o 
   4   9   2       69.76       72.87      7.35 o 
   5   9   2      461.17      470.11     13.38 o 
   6   9   2      449.31      426.10     15.77 o 
   7   9   2       49.42       41.10      8.18 o 
   8   9   2      280.64      261.17     17.59 o 
   0  10   2       60.64       58.94      4.34 o 
   1  10   2       97.91      111.49      3.70 o 
   2  10   2      239.10      244.43      5.63 o 
   3  10   2      394.17      387.10      9.64 o 
   4  10   2      396.43      352.57      9.98 o 
   5  10   2       17.79       17.24      5.01 o 
   6  10   2      410.75      372.65     17.43 o 
   7  10   2       21.45       25.71      7.82 o 
   8  10   2        3.61        2.12      8.15 o 
   0  11   2      676.52      681.32     12.84 o 
   1  11   2      129.11      130.99      5.85 o 
   2  11   2       74.16       70.24      4.75 o 
   3  11   2       21.10       21.47      3.79 o 
   4  11   2      566.77      495.52     11.87 o 
   5  11   2     1136.69     1078.64     21.76 o 
   6  11   2      237.03      213.42     11.62 o 
   7  11   2       40.19       29.71      8.30 o 
   8  11   2       12.03        7.21      9.06 o 
   0  12   2      422.02      393.93     12.73 o 
   1  12   2      796.16      760.46     13.39 o 
   2  12   2      247.71      236.13     11.39 o 
   3  12   2      556.31      515.53     13.01 o 
   4  12   2      209.23      209.03      8.46 o 
   5  12   2      409.29      375.75     13.86 o 
   6  12   2        9.55        0.76      5.49 o 
   7  12   2       50.74       53.23     10.91 o 
   0  13   2       39.12       44.45      5.72 o 
   1  13   2     1331.82     1274.26     18.48 o 
   2  13   2      148.41      146.61      6.26 o 
   3  13   2      316.72      301.70      9.21 o 
   4  13   2      321.39      317.04      9.52 o 
   5  13   2      381.50      367.00     12.84 o 
   6  13   2       17.50       19.86      8.71 o 
   7  13   2       33.56       35.58     10.60 o 
   0  14   2       34.42       41.86     13.72 o 
   1  14   2      473.31      449.92     11.14 o 
   2  14   2       42.39       51.59      4.77 o 
   3  14   2      573.50      538.77     11.60 o 
   4  14   2      733.63      713.48     14.98 o 
   5  14   2       67.29       71.53      7.57 o 
   6  14   2       36.20       30.76      8.34 o 
   7  14   2        5.59        5.86      8.65 o 
   0  15   2      735.20      675.57     28.50 o 
   1  15   2      123.42      109.78      8.93 o 
   2  15   2      164.54      160.42      7.26 o 
   3  15   2       87.66       87.14      6.09 o 
   4  15   2       52.92       38.48      5.13 o 
   5  15   2       33.68       37.91      6.93 o 
   6  15   2      287.43      296.71     19.03 o 
   0  16   2       22.60        6.89      9.16 o 
   1  16   2      239.57      260.64     12.53 o 
   2  16   2      165.34      162.30      8.33 o 
   3  16   2       99.42      100.89      6.64 o 
   4  16   2      111.03      107.99      9.27 o 
   5  16   2      317.09      306.42     22.37 o 
   6  16   2       51.47       37.80     10.30 o 
   0  17   2       59.89       61.65     22.71 o 
   1  17   2       22.10       33.55      7.22 o 
   2  17   2      662.41      673.61     17.40 o 
   3  17   2       23.86       23.52      5.89 o 
   4  17   2       26.48       26.78      6.73 o 
   5  17   2       95.27      102.71     13.10 o 
   0  18   2       82.24       95.02     15.86 o 
   1  18   2       20.26       14.42      7.39 o 
   2  18   2      107.04      101.77      9.20 o 
   3  18   2      303.42      343.46     15.36 o 
   4  18   2      100.66      125.89     14.75 o 
   5  18   2      411.16      423.45     35.00 o 
   0  19   2       35.01       36.89     12.94 o 
   1  19   2      425.99      465.52     16.06 o 
   2  19   2      534.63      533.76     23.16 o 
   3  19   2       12.26        5.25      7.24 o 
   4  19   2      333.52      437.77     25.04 o 
   0  20   2       53.52       60.89     15.93 o 
   1  20   2      171.09      180.94     11.75 o 
   2  20   2       50.46       50.33     11.68 o 
   3  20   2      218.54      238.73     16.95 o 
   0  21   2        0.38       -5.19      9.34 o 
   1  21   2      119.67      117.40     12.02 o 
   1   0   3      136.38      118.61      3.81 o 
   2   0   3       84.12       76.06      3.83 o 
   3   0   3     1417.43     1615.24     19.69 o 
   4   0   3      290.18      257.24     12.77 o 
   5   0   3       46.25       43.89      5.01 o 
   6   0   3      411.95      442.93     18.33 o 
   7   0   3      341.37      322.27     17.37 o 
   8   0   3      333.14      330.36     23.92 o 
   9   0   3        8.66       12.66     11.95 o 
   0   1   3     1692.78     1621.87     17.45 o 
   1   1   3     6320.20     6153.33     39.88 o 
   2   1   3     4202.00     4186.77     29.14 o 
   3   1   3     1323.84     1358.96     13.44 o 
   4   1   3     1435.19     1556.95     16.18 o 
   5   1   3      448.71      453.94      9.05 o 
   6   1   3     1385.98     1299.31     18.27 o 
   7   1   3       11.32       15.02      4.90 o 
   8   1   3       94.37      112.69     11.78 o 
   9   1   3       90.86      115.28     10.91 o 
   0   2   3     1007.37      995.87     29.84 o 
   1   2   3     3652.78     3609.12     30.37 o 
   2   2   3        2.44       -0.27      1.44 o 
   3   2   3     7117.20     7517.22     53.97 o 
   4   2   3      700.90      785.86     10.80 o 
   5   2   3     1634.63     1633.10     18.19 o 
   6   2   3     1483.08     1453.46     18.42 o 
   7   2   3       16.37       18.10      7.04 o 
   8   2   3       89.24      116.53     17.20 o 
   9   2   3      178.94      209.41     19.23 o 
   0   3   3     8190.31     8123.10    107.33 o 
   1   3   3     1911.84     1889.23     19.84 o 
   2   3   3     2118.28     2225.54     17.56 o 
   3   3   3      560.88      635.29      8.58 o 
   4   3   3     1754.20     1872.47     18.42 o 
   5   3   3     1521.02     1491.83     17.30 o 
   6   3   3      860.87      859.65     13.84 o 
   7   3   3      126.49      133.15      7.62 o 
   8   3   3        5.83       29.63     12.14 o 
   9   3   3      118.65      116.51     16.17 o 
   0   4   3     2647.56     2678.94     33.76 o 
   1   4   3     2207.92     2214.62     17.70 o 
   2   4   3      440.99      430.88      6.49 o 
   3   4   3     2042.39     2077.81     18.31 o 
   4   4   3       63.70       73.88      3.96 o 
   5   4   3      868.02      824.81     13.60 o 
   6   4   3      138.33      150.27      7.23 o 
   7   4   3        3.20        2.01      4.93 o 
   8   4   3        7.67       -3.14      7.73 o 
   9   4   3       38.38       40.61     12.21 o 
   0   5   3      786.04      972.65     16.85 o 
   1   5   3      799.82      885.96      9.70 o 
   2   5   3      136.62      155.30      4.14 o 
   3   5   3     1333.09     1458.42     15.05 o 
   4   5   3       12.51       16.51      2.86 o 
   5   5   3       78.80       80.07      5.12 o 
   6   5   3      123.79      131.32      7.40 o 
   7   5   3      183.67      163.47     11.05 o 
   8   5   3        3.24        2.65      7.37 o 
   9   5   3       98.32      124.96     22.07 o 
   0   6   3     3307.66     3633.61     39.80 o 
   1   6   3     2660.92     2872.87     27.51 o 
   2   6   3     1086.74     1184.27     11.22 o 
   3   6   3      157.91      155.46      4.47 o 
   4   6   3      176.65      204.70      8.39 o 
   5   6   3        6.66        7.31      3.55 o 
   6   6   3      163.26      176.65      8.96 o 
   7   6   3       21.42       16.45      6.61 o 
   8   6   3       73.63       81.70     11.39 o 
   9   6   3        9.26       11.93     11.34 o 
   0   7   3      714.05      732.22     13.27 o 
   1   7   3     1281.01     1401.21     15.38 o 
   2   7   3      373.05      341.65      8.75 o 
   3   7   3      349.86      390.16      7.46 o 
   4   7   3       23.83       22.48      3.35 o 
   5   7   3       99.31       98.20      6.90 o 
   6   7   3       71.14       82.51      8.30 o 
   7   7   3      116.57      123.47     10.30 o 
   8   7   3      191.60      186.50     14.42 o 
   0   8   3       19.10       26.78      3.95 o 
   1   8   3      141.17      147.49      4.31 o 
   2   8   3      102.22       95.17      4.13 o 
   3   8   3      778.94      782.96     10.91 o 
   4   8   3      414.45      382.65     10.66 o 
   5   8   3      153.36      144.71     10.67 o 
   6   8   3        9.62        9.39      5.61 o 
   7   8   3       28.01       20.75      7.03 o 
   8   8   3      180.72      186.54     14.02 o 
   0   9   3        0.02       -1.83      2.87 o 
   1   9   3     2534.80     2738.11     21.30 o 
   2   9   3       25.08       20.46      2.66 o 
   3   9   3      351.40      361.54      7.40 o 
   4   9   3      156.46      157.82      6.86 o 
   5   9   3     1739.12     1574.96     42.77 o 
   6   9   3      113.74       89.30     10.12 o 
   7   9   3      262.19      259.75     14.01 o 
   8   9   3      212.23      227.04     25.05 o 
   0  10   3       27.94       32.61      5.33 o 
   1  10   3      303.51      334.29      5.90 o 
   2  10   3      522.95      538.81      9.10 o 
   3  10   3      103.72       99.01      5.63 o 
   4  10   3       74.08       80.45      7.62 o 
   5  10   3       28.88       26.23      6.13 o 
   6  10   3      474.31      420.91     24.99 o 
   7  10   3      513.68      515.18     18.77 o 
   8  10   3       24.85       25.74      9.71 o 
   0  11   3      109.89      108.02      5.78 o 
   1  11   3      852.29      860.87     10.21 o 
   2  11   3      200.00      197.87      7.80 o 
   3  11   3       10.32        5.70      3.46 o 
   4  11   3      145.11      143.91      7.33 o 
   5  11   3      223.43      216.64     11.71 o 
   6  11   3      291.54      288.87     14.06 o 
   7  11   3       78.04       87.00     10.76 o 
   8  11   3       78.16       97.11     13.65 o 
   0  12   3      205.49      228.69      8.09 o 
   1  12   3      155.69      163.70      5.99 o 
   2  12   3       21.72       18.14      3.66 o 
   3  12   3      971.08      959.51     15.24 o 
   4  12   3       90.20       89.73      6.43 o 
   5  12   3      215.66      186.99     11.56 o 
   6  12   3      167.15      165.43     11.17 o 
   7  12   3       36.81       34.45      8.64 o 
   0  13   3      510.20      504.95     17.02 o 
   1  13   3      132.04      131.15      6.22 o 
   2  13   3      102.31      105.84      5.63 o 
   3  13   3      390.58      367.09     10.57 o 
   4  13   3      474.60      462.04     16.04 o 
   5  13   3      160.13      168.76     10.65 o 
   6  13   3      163.09      184.51     13.36 o 
   7  13   3       14.07       17.38      8.31 o 
   0  14   3       75.61       72.82     12.00 o 
   1  14   3       84.53       80.86      5.57 o 
   2  14   3      171.46      175.04      7.00 o 
   3  14   3      138.52      127.36      6.59 o 
   4  14   3      218.53      210.27      9.87 o 
   5  14   3       20.39       24.79      6.03 o 
   6  14   3      323.26      296.26     16.27 o 
   7  14   3      146.62      173.82     16.29 o 
   0  15   3      315.15      276.35     19.60 o 
   1  15   3       90.77      117.99      7.94 o 
   2  15   3      233.05      232.83      8.18 o 
   3  15   3       30.89       26.20      5.00 o 
   4  15   3       12.34        2.04      4.42 o 
   5  15   3      242.00      241.41     11.58 o 
   6  15   3       40.66       43.32      9.39 o 
   0  16   3      419.96      442.85     51.21 o 
   1  16   3     1488.39     1509.45     28.28 o 
   2  16   3      107.67      111.59      6.96 o 
   3  16   3       27.88       22.19      5.26 o 
   4  16   3      119.75      129.46      9.90 o 
   5  16   3        5.34        0.90      5.59 o 
   6  16   3        2.49        7.49      8.63 o 
   0  17   3      394.86      324.92     38.65 o 
   1  17   3       31.17       46.65      8.81 o 
   2  17   3       26.14       19.09      7.08 o 
   3  17   3       36.86       34.98      7.84 o 
   4  17   3      289.14      279.67     12.29 o 
   5  17   3       46.35       44.67      8.40 o 
   0  18   3       63.35       62.06     22.86 o 
   1  18   3      548.09      555.35     20.93 o 
   2  18   3       10.34        5.33      6.34 o 
   3  18   3      218.25      222.84     13.24 o 
   4  18   3       96.70       92.82      9.64 o 
   0  19   3      185.08      217.43     21.65 o 
   1  19   3       88.26       74.71      9.64 o 
   2  19   3       47.12       51.22      8.84 o 
   3  19   3        4.10        9.60      8.05 o 
   4  19   3       80.52       69.62     13.90 o 
   0  20   3      129.47      135.57     46.82 o 
   1  20   3      274.23      291.45     15.72 o 
   2  20   3        8.79        8.09      7.48 o 
   3  20   3        9.42       16.58      9.17 o 
   0  21   3      206.60      258.95     25.67 o 
   1  21   3       38.31       33.52      9.23 o 
   0   0   4      857.57      781.40     14.43 o 
   1   0   4        0.80        2.49      2.38 o 
   2   0   4      539.33      552.90      9.75 o 
   3   0   4     2271.57     2476.32     35.65 o 
   4   0   4      879.51     1015.79     18.24 o 
   5   0   4        7.15       10.17      4.38 o 
   6   0   4     1425.03     1427.59     32.62 o 
   7   0   4        0.87        3.26      6.69 o 
   8   0   4        0.76        3.29      9.87 o 
   9   0   4      230.91      288.41     33.85 o 
   0   1   4     3542.18     3388.74     30.57 o 
   1   1   4     1951.70     1960.05     14.74 o 
   2   1   4     1159.59     1191.18     11.38 o 
   3   1   4    10805.88    11331.99     78.51 o 
   4   1   4     1062.77     1126.94     13.27 o 
   5   1   4      848.74      821.10     12.89 o 
   6   1   4       90.16       95.54      6.57 o 
   7   1   4       77.67       94.53      8.04 o 
   8   1   4       50.31       67.73      9.23 o 
   9   1   4      123.09      132.44     15.95 o 
   0   2   4       82.39       70.03      3.13 o 
   1   2   4     1091.64     1018.20      9.03 o 
   2   2   4      489.99      488.07      6.29 o 
   3   2   4      653.97      713.75      9.60 o 
   4   2   4     1379.98     1470.00     15.69 o 
   5   2   4      135.41      121.33      5.67 o 
   6   2   4     1350.14     1330.07     17.53 o 
   7   2   4      355.71      364.86     13.01 o 
   8   2   4      194.39      202.25     14.84 o 
   9   2   4       18.01       14.95     11.18 o 
   0   3   4      546.05      553.14     11.31 o 
   1   3   4     3831.36     3881.61     28.43 o 
   2   3   4       33.87       41.12      1.94 o 
   3   3   4       76.81       82.27      3.46 o 
   4   3   4      418.32      449.49      8.09 o 
   5   3   4     2320.13     2236.32     22.42 o 
   6   3   4      563.68      572.89     11.42 o 
   7   3   4       19.53       15.39      5.16 o 
   8   3   4       15.28       33.28      9.27 o 
   9   3   4      145.65      163.38     21.98 o 
   0   4   4      991.97      926.49     18.97 o 
   1   4   4      165.16      159.62      3.74 o 
   2   4   4      279.86      278.06      4.57 o 
   3   4   4      245.68      241.25      5.38 o 
   4   4   4      578.10      643.22      9.79 o 
   5   4   4     1896.54     1830.88     19.73 o 
   6   4   4      367.92      380.50      9.83 o 
   7   4   4      326.33      337.80     11.79 o 
   8   4   4      370.51      385.06     28.74 o 
   9   4   4       98.27      125.80     20.47 o 
   0   5   4      546.36      497.85     11.20 o 
   1   5   4      110.63       82.25      3.03 o 
   2   5   4      110.41      117.98      4.28 o 
   3   5   4     2658.86     2731.62     22.63 o 
   4   5   4      160.37      181.19      5.87 o 
   5   5   4      139.56      137.88      5.80 o 
   6   5   4      939.99      924.36     16.66 o 
   7   5   4      636.60      613.09     18.36 o 
   8   5   4       84.91      108.05     12.43 o 
   9   5   4       14.51       13.13     10.91 o 
   0   6   4     8300.88     8643.78     85.19 o 
   1   6   4      573.15      610.03      9.67 o 
   2   6   4       55.87       66.79      4.00 o 
   3   6   4     1271.22     1299.71     12.95 o 
   4   6   4      621.25      638.71     10.14 o 
   5   6   4      984.88      919.46     13.80 o 
   6   6   4      648.03      592.92     17.04 o 
   7   6   4       67.78       85.28      9.15 o 
   8   6   4       62.38       58.00     10.87 o 
   9   6   4       13.07       11.24     24.72 o 
   0   7   4     1008.57      994.35     16.38 o 
   1   7   4     1843.25     1882.56     20.53 o 
   2   7   4     1111.02     1178.08     11.62 o 
   3   7   4      912.16      888.31     11.20 o 
   4   7   4       91.99      102.60      4.47 o 
   5   7   4      531.50      490.16     12.63 o 
   6   7   4      959.64      875.10     21.14 o 
   7   7   4       25.73       21.29      6.80 o 
   8   7   4       19.60       47.48     10.18 o 
   0   8   4       31.14       32.10      4.06 o 
   1   8   4      584.15      670.86     10.45 o 
   2   8   4      172.78      187.04      6.24 o 
   3   8   4       71.72       71.25      3.87 o 
   4   8   4       76.95       96.46      5.49 o 
   5   8   4      699.34      654.16     17.87 o 
   6   8   4      216.94      185.48     11.25 o 
   7   8   4       39.92       41.07      7.88 o 
   8   8   4      114.96      119.44     13.36 o 
   0   9   4     2267.29     2353.99     31.10 o 
   1   9   4      865.57      926.09     11.28 o 
   2   9   4      597.32      625.94     13.59 o 
   3   9   4       19.55       26.30      3.09 o 
   4   9   4      295.11      280.83      8.60 o 
   5   9   4       24.81       15.86      8.77 o 
   6   9   4      315.37      298.95     13.74 o 
   7   9   4       31.11       31.69      7.69 o 
   8   9   4      103.15       93.58     13.92 o 
   0  10   4      838.66      874.82     16.95 o 
   1  10   4     1285.90     1280.07     14.24 o 
   2  10   4      222.66      246.04      6.83 o 
   3  10   4      260.77      259.16      8.05 o 
   4  10   4      283.16      278.55     13.84 o 
   5  10   4      145.73      149.81     10.17 o 
   6  10   4      249.50      239.74     13.07 o 
   7  10   4      127.74      126.73     11.37 o 
   8  10   4        8.47       -6.95      7.97 o 
   0  11   4      619.92      575.40     14.01 o 
   1  11   4      751.30      778.80     10.97 o 
   2  11   4      606.81      606.44     11.23 o 
   3  11   4      139.67      129.26      7.56 o 
   4  11   4      284.15      289.12     10.66 o 
   5  11   4      125.98      139.12     10.22 o 
   6  11   4        5.15        0.44      6.03 o 
   7  11   4       10.05        5.68      6.91 o 
   8  11   4       23.49       17.17      9.79 o 
   0  12   4      301.18      344.36     11.52 o 
   1  12   4      458.73      418.25      8.36 o 
   2  12   4      761.25      680.82     12.33 o 
   3  12   4      981.43      933.93     15.05 o 
   4  12   4      234.84      213.69     11.28 o 
   5  12   4       26.54       13.73      6.06 o 
   6  12   4       69.67       70.16      9.28 o 
   7  12   4      135.49      149.82     13.23 o 
   0  13   4       29.83       37.03      5.68 o 
   1  13   4     1309.56     1208.19     18.35 o 
   2  13   4      137.87      115.51      6.25 o 
   3  13   4      226.75      224.25      8.80 o 
   4  13   4      449.47      409.21     13.66 o 
   5  13   4      197.54      191.52     11.97 o 
   6  13   4       11.33       11.20      6.14 o 
   7  13   4       93.18      106.75     12.41 o 
   0  14   4      173.13      218.66     19.02 o 
   1  14   4      672.46      706.64     17.21 o 
   2  14   4      939.60      924.40     15.52 o 
   3  14   4      577.39      582.92     15.99 o 
   4  14   4       81.28       77.04      7.91 o 
   5  14   4       77.70       76.14      7.93 o 
   6  14   4       52.23       42.06      7.99 o 
   7  14   4       15.51       19.49      8.83 o 
   0  15   4        1.33      -10.98     10.67 o 
   1  15   4       60.78       49.13      5.67 o 
   2  15   4      377.20      339.98      9.57 o 
   3  15   4        7.23       11.43      4.49 o 
   4  15   4        9.36       10.95      4.85 o 
   5  15   4      116.74      120.26      9.39 o 
   6  15   4       37.79       30.24      7.82 o 
   0  16   4       34.77       51.54     13.46 o 
   1  16   4       74.96       68.75     10.91 o 
   2  16   4      110.35       99.14      6.88 o 
   3  16   4       25.35       17.64      5.09 o 
   4  16   4      235.25      252.18     12.50 o 
   5  16   4      165.51      154.88     10.42 o 
   6  16   4       18.70       27.06      9.12 o 
   0  17   4      191.92      173.26     18.32 o 
   1  17   4       18.87       13.98      7.56 o 
   2  17   4       51.46       43.73      7.84 o 
   3  17   4       12.91       12.86      5.94 o 
   4  17   4      108.65      106.11      9.02 o 
   5  17   4      113.58      107.15      9.56 o 
   0  18   4       38.40       20.94     11.16 o 
   1  18   4        6.80       14.59      6.74 o 
   2  18   4      222.79      209.05     12.96 o 
   3  18   4       70.82       82.74     11.39 o 
   4  18   4       38.84       37.95      7.92 o 
   0  19   4      177.96      199.86     21.33 o 
   1  19   4      121.13      146.97     12.04 o 
   2  19   4      249.87      254.61     14.36 o 
   3  19   4      234.75      246.85     16.62 o 
   4  19   4       74.44       67.11     11.74 o 
   0  20   4       64.12       71.38     12.67 o 
   1  20   4       88.50       99.61     11.04 o 
   2  20   4        7.17       17.46      7.80 o 
   0  21   4        0.97        4.72     10.34 o 
   1   0   5     4332.58     4348.88     51.89 o 
   2   0   5     3458.75     3633.18     39.02 o 
   3   0   5       56.61       41.69      5.87 o 
   4   0   5     1030.08     1103.35     19.20 o 
   5   0   5     1139.82     1102.09     21.06 o 
   6   0   5        0.53        5.34      7.58 o 
   7   0   5        5.83        4.59     13.28 o 
   8   0   5       30.37       32.46      9.84 o 
   9   0   5       53.26       64.44     29.16 o 
   0   1   5      966.99      976.60     14.77 o 
   1   1   5      800.90      772.12      8.65 o 
   2   1   5     1875.82     1960.74     18.60 o 
   3   1   5     2590.87     3027.54     26.13 o 
   4   1   5      564.74      620.17     10.30 o 
   5   1   5      560.50      584.38     11.82 o 
   6   1   5       61.42       62.09      5.79 o 
   7   1   5       10.43       10.86      5.19 o 
   8   1   5       12.96        7.36      8.16 o 
   9   1   5       13.65        8.65     10.59 o 
   0   2   5    14271.52    13747.97    125.55 o 
   1   2   5     1860.68     1891.87     14.85 o 
   2   2   5     1124.06     1141.76     16.64 o 
   3   2   5     1311.07     1439.36     15.56 o 
   4   2   5        3.85        7.54      2.54 o 
   5   2   5        7.37       11.39      3.53 o 
   6   2   5      279.51      295.10      9.87 o 
   7   2   5       23.43       17.49      5.54 o 
   8   2   5      185.64      207.29     12.93 o 
   9   2   5       72.98       98.78     18.78 o 
   0   3   5     2874.25     2843.02     27.51 o 
   1   3   5     1817.92     1894.00     16.14 o 
   2   3   5      130.59      125.43      4.58 o 
   3   3   5      300.54      299.89      5.85 o 
   4   3   5     1033.94     1097.41     13.19 o 
   5   3   5      239.34      242.13      7.00 o 
   6   3   5      212.57      228.88      9.82 o 
   7   3   5        4.42        6.09      5.75 o 
   8   3   5       29.91        5.98      7.70 o 
   9   3   5       65.59      115.61     32.79 o 
   0   4   5      761.25      724.21     13.91 o 
   1   4   5      585.56      574.95      6.98 o 
   2   4   5     2667.94     2919.91     20.89 o 
   3   4   5      289.61      315.89      5.29 o 
   4   4   5      371.08      378.27      7.52 o 
   5   4   5      668.40      666.16     11.08 o 
   6   4   5     1823.20     1674.77     21.94 o 
   7   4   5       30.55       22.08      6.05 o 
   8   4   5       10.34       14.13      8.11 o 
   9   4   5       17.83       20.19     18.04 o 
   0   5   5        0.01       -3.29      2.57 o 
   1   5   5      123.07      129.00      3.81 o 
   2   5   5     1428.04     1457.13     17.33 o 
   3   5   5      306.12      322.13      5.48 o 
   4   5   5      424.56      463.73      9.98 o 
   5   5   5      564.05      500.60      9.65 o 
   6   5   5      759.23      758.59     14.28 o 
   7   5   5      418.40      371.13     17.55 o 
   8   5   5        7.47       -2.29      7.34 o 
   9   5   5      127.05      123.18     16.78 o 
   0   6   5       52.91       78.12      4.91 o 
   1   6   5     5611.09     5719.32     45.25 o 
   2   6   5      253.91      245.64      4.83 o 
   3   6   5      340.25      352.25      6.23 o 
   4   6   5     1297.65     1243.71     13.67 o 
   5   6   5       82.76       72.13      5.65 o 
   6   6   5      154.74      165.38     10.34 o 
   7   6   5        7.23        3.88      6.15 o 
   8   6   5      118.20      111.79     12.95 o 
   9   6   5       37.59       54.55     18.14 o 
   0   7   5     5075.88     5400.70     57.70 o 
   1   7   5      670.48      674.73     11.02 o 
   2   7   5     1384.51     1370.92     13.18 o 
   3   7   5      775.73      827.64     12.89 o 
   4   7   5      478.34      497.86      8.13 o 
   5   7   5      389.20      357.78     13.01 o 
   6   7   5      592.29      574.04     17.28 o 
   7   7   5       24.17       14.64      8.39 o 
   8   7   5       88.73       73.65     14.72 o 
   0   8   5      535.15      563.63     14.05 o 
   1   8   5     2096.20     2176.88     22.20 o 
   2   8   5      258.32      275.54      5.31 o 
   3   8   5      281.57      300.29      5.82 o 
   4   8   5      191.54      210.62      7.18 o 
   5   8   5      455.06      439.75     14.58 o 
   6   8   5      279.54      255.19     12.82 o 
   7   8   5      136.90      139.96     11.32 o 
   8   8   5       45.06       49.13     14.18 o 
   0   9   5        1.90       -0.43      3.00 o 
   1   9   5        6.98        6.31      2.49 o 
   2   9   5      120.22      138.14      5.74 o 
   3   9   5      165.76      176.75      5.76 o 
   4   9   5       90.01       82.63      6.20 o 
   5   9   5      441.14      405.25     16.30 o 
   6   9   5       16.03       19.34      6.39 o 
   7   9   5       18.53       12.61      6.89 o 
   8   9   5       16.76       14.24      9.32 o 
   0  10   5       19.17       20.41      4.28 o 
   1  10   5      456.13      471.40      9.15 o 
   2  10   5      470.24      466.08      9.31 o 
   3  10   5       20.47       19.98      3.70 o 
   4  10   5      393.56      384.72     13.45 o 
   5  10   5       91.63       82.32      8.42 o 
   6  10   5      791.63      753.57     21.03 o 
   7  10   5       55.83       36.48      8.26 o 
   8  10   5      109.39      104.63     17.02 o 
   0  11   5      197.23      196.42      8.88 o 
   1  11   5     1025.21     1076.52     14.64 o 
   2  11   5      242.85      239.68      6.67 o 
   3  11   5      214.63      221.69      9.18 o 
   4  11   5      921.11      853.62     20.14 o 
   5  11   5      227.24      214.97     12.07 o 
   6  11   5       87.47       89.51      9.79 o 
   7  11   5       89.77       75.47     11.34 o 
   8  11   5      132.61      150.49     16.39 o 
   0  12   5      103.38       91.27      7.10 o 
   1  12   5      849.57      811.59     12.95 o 
   2  12   5      321.99      333.93      8.90 o 
   3  12   5      693.23      661.55     13.35 o 
   4  12   5       96.75      105.85     11.17 o 
   5  12   5      482.10      455.83     16.45 o 
   6  12   5      172.31      183.16     18.97 o 
   7  12   5       90.82       86.84     10.72 o 
   0  13   5       92.74      104.52      7.73 o 
   1  13   5      287.95      256.45      8.87 o 
   2  13   5      694.49      735.49     13.41 o 
   3  13   5        3.21        7.38      4.19 o 
   4  13   5       71.41       63.74      7.97 o 
   5  13   5       25.11       20.71      6.67 o 
   6  13   5       41.73       61.38      9.61 o 
   7  13   5       24.03       21.35      8.73 o 
   0  14   5       75.56       72.02      8.47 o 
   1  14   5       51.49       47.30      6.00 o 
   2  14   5      942.86      874.74     15.18 o 
   3  14   5      122.85      130.71      8.60 o 
   4  14   5       18.07       13.17      5.63 o 
   5  14   5      185.61      173.06     12.05 o 
   6  14   5        4.86       -0.03      6.21 o 
   0  15   5      903.02      891.69     33.05 o 
   1  15   5      156.29      173.50      8.42 o 
   2  15   5      103.05      108.22      6.91 o 
   3  15   5      306.11      289.16     10.95 o 
   4  15   5       72.46       80.61      9.23 o 
   5  15   5       77.77       84.29      8.47 o 
   6  15   5       25.38       19.92      6.86 o 
   0  16   5      147.76      194.00     18.06 o 
   1  16   5      299.08      277.96     13.04 o 
   2  16   5      165.44      139.51     12.90 o 
   3  16   5        0.41       -1.95      4.57 o 
   4  16   5       87.87       86.77      8.17 o 
   5  16   5       97.83      122.25      9.98 o 
   6  16   5      260.42      262.36     16.67 o 
   0  17   5        0.01      -12.61      8.64 o 
   1  17   5       35.03       29.83      7.02 o 
   2  17   5       48.33       39.24      7.78 o 
   3  17   5      125.60      134.05      9.99 o 
   4  17   5      742.38      756.98     38.87 o 
   5  17   5      111.99      112.17     10.47 o 
   0  18   5      231.87      211.19     16.53 o 
   1  18   5       97.28      106.47     10.42 o 
   2  18   5       11.89       17.48      6.92 o 
   3  18   5      194.12      189.25     14.59 o 
   4  18   5       15.78       20.46      7.33 o 
   0  19   5       15.26       18.79     13.63 o 
   1  19   5      529.90      532.95     19.06 o 
   2  19   5       80.52       77.90     10.07 o 
   3  19   5       24.31       26.41      9.52 o 
   0  20   5       52.52       53.77     12.23 o 
   1  20   5        8.37        9.46      7.48 o 
   2  20   5      106.55       99.38     18.23 o 
   0   0   6        1.34        5.08      3.06 o 
   1   0   6      188.09      176.39      5.56 o 
   2   0   6    18356.07    19490.24    246.32 o 
   3   0   6      433.86      500.42     10.72 o 
   4   0   6       40.37       43.55      4.76 o 
   5   0   6       16.29       15.34      4.62 o 
   6   0   6      691.84      724.24     27.91 o 
   7   0   6        0.03       -1.66      6.67 o 
   8   0   6        9.68       -0.19      7.86 o 
   9   0   6        8.70       18.33     12.97 o 
   0   1   6      219.68      223.32      6.86 o 
   1   1   6     1994.95     1990.48     17.85 o 
   2   1   6      135.00      131.15      4.15 o 
   3   1   6     1499.90     1639.32     17.02 o 
   4   1   6      398.48      434.72      9.24 o 
   5   1   6       20.05       17.72      4.05 o 
   6   1   6       42.41       46.83      6.01 o 
   7   1   6       38.63       27.39      6.12 o 
   8   1   6      131.04      123.23      9.99 o 
   9   1   6       53.67       56.38     12.21 o 
   0   2   6      765.62      767.66     10.68 o 
   1   2   6     1735.08     1726.40     16.10 o 
   2   2   6      476.32      542.57      8.01 o 
   3   2   6      421.45      441.76      8.02 o 
   4   2   6       52.65       49.41      3.95 o 
   5   2   6      428.74      431.42      9.77 o 
   6   2   6      290.78      275.05     10.81 o 
   7   2   6       17.20       21.43      5.73 o 
   8   2   6       38.63       42.67      7.65 o 
   9   2   6        8.06       -1.65      8.19 o 
   0   3   6     1170.15     1199.87     14.66 o 
   1   3   6      805.72      818.50      9.22 o 
   2   3   6     1565.30     1580.24     16.65 o 
   3   3   6      294.76      308.91      6.97 o 
   4   3   6      501.82      487.36      9.45 o 
   5   3   6       93.02       95.43      5.62 o 
   6   3   6      180.91      179.29      7.73 o 
   7   3   6       54.59       54.92      7.23 o 
   8   3   6      272.54      277.21     19.81 o 
   9   3   6       85.49       86.04     12.80 o 
   0   4   6      254.19      234.70      7.01 o 
   1   4   6      159.35      150.69      3.84 o 
   2   4   6      328.24      299.88      5.30 o 
   3   4   6     2595.35     2586.18     24.46 o 
   4   4   6      451.11      514.08      8.66 o 
   5   4   6      585.74      569.14     10.18 o 
   6   4   6      140.15      144.12      7.39 o 
   7   4   6      143.81      126.37      9.30 o 
   8   4   6      218.46      213.95     26.30 o 
   9   4   6       16.32       22.44     12.72 o 
   0   5   6       49.53       74.33      5.45 o 
   1   5   6     3319.93     3527.87     27.75 o 
   2   5   6     1406.04     1506.76     13.70 o 
   3   5   6      390.35      401.34      5.99 o 
   4   5   6      937.59      954.54     10.89 o 
   5   5   6      124.54      118.78      6.04 o 
   6   5   6      115.50       92.32      6.37 o 
   7   5   6      105.44      103.90     10.35 o 
   8   5   6      135.10      142.31     17.20 o 
   9   5   6      108.92      101.42     15.65 o 
   0   6   6     2040.67     2165.36     32.00 o 
   1   6   6       17.66       19.08      2.82 o 
   2   6   6     1097.11     1133.48     11.45 o 
   3   6   6       53.60       54.08      3.34 o 
   4   6   6      215.47      236.00      5.44 o 
   5   6   6     1266.64     1227.04     17.20 o 
   6   6   6       46.38       42.77      7.02 o 
   7   6   6      286.83      246.11     15.29 o 
   8   6   6       24.55       16.83      8.78 o 
   0   7   6     2126.97     2398.60     30.83 o 
   1   7   6     4036.60     4188.43     62.38 o 
   2   7   6      289.69      305.68      7.66 o 
   3   7   6      147.65      145.10      6.01 o 
   4   7   6      497.64      501.47     10.06 o 
   5   7   6     1413.03     1347.59     34.63 o 
   6   7   6       30.92       27.61      6.79 o 
   7   7   6      105.79      116.71     14.12 o 
   8   7   6      117.50      129.69     23.03 o 
   0   8   6     2253.77     2410.37     31.80 o 
   1   8   6       79.89       83.02      4.75 o 
   2   8   6      955.67     1021.13     11.33 o 
   3   8   6      262.14      272.07      5.81 o 
   4   8   6      840.08      846.32     18.69 o 
   5   8   6     1044.68     1024.99     22.30 o 
   6   8   6      377.84      348.16     14.50 o 
   7   8   6       40.35       32.51      7.90 o 
   8   8   6       17.48       19.92      9.37 o 
   0   9   6      836.67      880.65     17.10 o 
   1   9   6      245.25      234.84      9.48 o 
   2   9   6      222.38      207.25      5.06 o 
   3   9   6      558.19      546.83     11.20 o 
   4   9   6     1129.10     1039.54     21.43 o 
   5   9   6       73.42       54.08      7.89 o 
   6   9   6      131.80      120.25     10.25 o 
   7   9   6       36.75       27.58      7.70 o 
   8   9   6      127.69      121.91     16.01 o 
   0  10   6      737.07      743.02     16.08 o 
   1  10   6      210.51      214.35      6.63 o 
   2  10   6       45.22       38.11      3.62 o 
   3  10   6      332.88      318.95      8.70 o 
   4  10   6        9.97        6.34      4.97 o 
   5  10   6      339.97      348.54     14.25 o 
   6  10   6      260.85      279.51     14.16 o 
   7  10   6       43.37       43.33      8.66 o 
   8  10   6       61.65       63.06     11.96 o 
   0  11   6     2410.74     2368.00     45.60 o 
   1  11   6      278.86      328.11      9.84 o 
   2  11   6      642.92      680.47     11.99 o 
   3  11   6      127.32      132.52      7.56 o 
   4  11   6      569.65      535.24     23.55 o 
   5  11   6      557.17      511.88     17.19 o 
   6  11   6       24.78       30.53      7.47 o 
   7  11   6       57.62       59.71      9.56 o 
   0  12   6       17.30       22.05      5.10 o 
   1  12   6      522.41      527.84     12.14 o 
   2  12   6       77.73       81.56      5.38 o 
   3  12   6     1221.88     1159.57     20.34 o 
   4  12   6      633.62      623.81     22.81 o 
   5  12   6       76.78       74.54      9.53 o 
   6  12   6      118.11      110.89     10.79 o 
   7  12   6      168.41      191.76     20.48 o 
   0  13   6        0.93        1.05      4.22 o 
   1  13   6      189.22      200.92      8.19 o 
   2  13   6     1078.16     1019.21     15.96 o 
   3  13   6       90.23       82.28      6.57 o 
   4  13   6       21.02       18.93      6.23 o 
   5  13   6       79.68       80.94      9.40 o 
   6  13   6      142.10      148.94     12.15 o 
   7  13   6       40.49       33.98      8.76 o 
   0  14   6       56.32       51.59      8.10 o 
   1  14   6      271.71      262.99      9.45 o 
   2  14   6      229.46      199.92      8.89 o 
   3  14   6       14.66        7.91      4.42 o 
   4  14   6      378.69      339.40     13.40 o 
   5  14   6       46.09       53.52      8.63 o 
   6  14   6        5.59       10.54      7.34 o 
   0  15   6       64.49       78.07     13.05 o 
   1  15   6      309.97      308.58     10.59 o 
   2  15   6      142.76      164.89      8.58 o 
   3  15   6      300.96      263.24     11.89 o 
   4  15   6       13.10       14.24      6.01 o 
   5  15   6      222.08      209.39     12.27 o 
   6  15   6      162.64      188.54     15.39 o 
   0  16   6        6.06        2.16     11.10 o 
   1  16   6       10.18        9.91      5.93 o 
   2  16   6       19.59       24.52      5.43 o 
   3  16   6      434.31      446.18     15.11 o 
   4  16   6       44.33       52.20     11.32 o 
   5  16   6       81.15       91.12      9.09 o 
   0  17   6      102.81      113.26     13.15 o 
   1  17   6      195.05      181.04     11.77 o 
   2  17   6      168.75      173.82     11.75 o 
   3  17   6       85.16       76.32      8.57 o 
   4  17   6       27.54       25.38      6.27 o 
   5  17   6       49.64       57.91      8.13 o 
   0  18   6      124.55      122.00     14.13 o 
   1  18   6       63.24       73.94     13.25 o 
   2  18   6        9.83       13.29     10.72 o 
   3  18   6      287.66      283.94     17.07 o 
   4  18   6      114.38      122.13     10.69 o 
   0  19   6      171.28      184.89     19.78 o 
   1  19   6       91.39      102.60     10.89 o 
   2  19   6      217.90      214.53     15.73 o 
   3  19   6       95.39      103.94     13.04 o 
   0  20   6       99.08      100.42     14.75 o 
   1  20   6      117.79      140.23     13.62 o 
   2  20   6      127.39      145.70     14.79 o 
   1   0   7      389.06      409.24      8.68 o 
   2   0   7      593.62      643.94     11.37 o 
   3   0   7     2710.45     2977.38     38.28 o 
   4   0   7        0.06       -3.45      2.98 o 
   5   0   7       11.29       12.33      6.62 o 
   6   0   7       46.54       39.00      9.16 o 
   7   0   7       10.12       27.71      8.54 o 
   8   0   7      251.18      253.97     17.84 o 
   9   0   7      119.31      158.15     31.25 o 
   0   1   7      522.44      524.16     11.13 o 
   1   1   7      536.63      552.06      7.21 o 
   2   1   7     2991.32     3196.83     28.07 o 
   3   1   7     1185.52     1313.99     15.78 o 
   4   1   7       43.70       52.73      4.18 o 
   5   1   7       30.07       36.53      4.42 o 
   6   1   7      532.17      431.76     13.06 o 
   7   1   7       76.08       77.40      8.69 o 
   8   1   7       60.01       66.96      8.50 o 
   9   1   7      217.97      228.59     17.45 o 
   0   2   7      613.25      643.03     11.04 o 
   1   2   7      970.12      993.55     11.23 o 
   2   2   7     3160.04     3418.88     28.07 o 
   3   2   7      916.44     1001.24     12.81 o 
   4   2   7       53.27       56.85      4.18 o 
   5   2   7        1.99        0.37      3.21 o 
   6   2   7      434.19      471.47     13.64 o 
   7   2   7       35.56       31.26      6.26 o 
   8   2   7       31.38       38.47      7.30 o 
   9   2   7       92.08       99.33     13.48 o 
   0   3   7     5079.29     5110.25     46.97 o 
   1   3   7      390.43      345.44      6.71 o 
   2   3   7      625.66      664.51      9.93 o 
   3   3   7     2886.37     3028.58     27.10 o 
   4   3   7      181.27      200.15      6.55 o 
   5   3   7       41.09       38.89      4.41 o 
   6   3   7      150.19      182.58      8.70 o 
   7   3   7       63.04       64.30      7.36 o 
   8   3   7       87.82       53.75     10.26 o 
   9   3   7       79.69       96.56     13.47 o 
   0   4   7     2017.95     2120.80     23.37 o 
   1   4   7      790.84      831.90      9.41 o 
   2   4   7      968.51     1048.09     11.05 o 
   3   4   7      384.90      407.81      8.10 o 
   4   4   7       96.09      106.89      5.24 o 
   5   4   7      187.20      204.32      7.46 o 
   6   4   7      301.14      285.62      9.37 o 
   7   4   7       14.78       19.49      8.81 o 
   8   4   7      157.85      163.00     14.44 o 
   9   4   7        3.51       -4.22      9.46 o 
   0   5   7    11014.06    11532.33    111.59 o 
   1   5   7      129.99      136.31      5.33 o 
   2   5   7     1585.75     1592.96     17.84 o 
   3   5   7      263.24      283.44      7.97 o 
   4   5   7      362.12      384.63      8.71 o 
   5   5   7      111.53      116.83      6.14 o 
   6   5   7       23.61       24.80      4.64 o 
   7   5   7       94.93      103.94     10.37 o 
   8   5   7       85.41       94.15     14.53 o 
   0   6   7     9539.77     9964.81    112.67 o 
   1   6   7     1446.39     1630.07     16.20 o 
   2   6   7      142.06      181.75      7.60 o 
   3   6   7      276.99      270.43      5.64 o 
   4   6   7      330.94      327.49      8.39 o 
   5   6   7      267.37      248.64      8.10 o 
   6   6   7      274.66      253.92     11.37 o 
   7   6   7        2.24        9.27      9.28 o 
   8   6   7       49.62       54.74     11.05 o 
   0   7   7       16.92       27.54      4.07 o 
   1   7   7      985.35     1090.30     14.19 o 
   2   7   7      724.58      757.08      9.30 o 
   3   7   7      122.12      122.24      4.78 o 
   4   7   7      113.22      103.58      5.42 o 
   5   7   7      143.39      158.86     10.82 o 
   6   7   7      118.07      119.43     10.58 o 
   7   7   7       18.20       23.46      8.48 o 
   8   7   7       12.91       17.18      8.92 o 
   0   8   7      310.11      332.91      9.29 o 
   1   8   7      124.63       97.86      4.69 o 
   2   8   7       68.28       77.25      4.62 o 
   3   8   7       54.43       62.28      3.40 o 
   4   8   7      824.13      759.37     24.71 o 
   5   8   7      146.45      110.86      8.91 o 
   6   8   7      922.31      927.51     22.72 o 
   7   8   7      273.00      246.96     16.30 o 
   8   8   7      159.17      193.12     16.21 o 
   0   9   7      380.88      447.97     12.27 o 
   1   9   7      336.44      331.95     13.12 o 
   2   9   7      206.22      184.22      5.42 o 
   3   9   7      220.24      200.14      8.26 o 
   4   9   7      401.86      365.26     13.23 o 
   5   9   7      578.81      514.67     18.96 o 
   6   9   7      125.59      137.98     10.75 o 
   7   9   7      185.80      192.54     15.17 o 
   8   9   7      166.96      186.08     16.69 o 
   0  10   7     1042.24     1048.33     20.02 o 
   1  10   7      154.85      157.82      6.02 o 
   2  10   7      547.80      593.28     10.28 o 
   3  10   7       86.99       80.99      5.36 o 
   4  10   7       20.00       19.05      5.79 o 
   5  10   7      389.60      382.75     15.02 o 
   6  10   7       26.15       18.06      6.88 o 
   7  10   7      107.97      106.74     13.24 o 
   8  10   7       65.58       90.38     14.28 o 
   0  11   7      391.81      425.26     12.99 o 
   1  11   7      184.26      206.54      7.05 o 
   2  11   7      114.50      125.19      7.15 o 
   3  11   7        1.03       -3.09      3.70 o 
   4  11   7      436.80      426.62     14.77 o 
   5  11   7       13.04        1.37      5.49 o 
   6  11   7       39.11       25.49      7.44 o 
   7  11   7      110.29      113.03     11.82 o 
   0  12   7     1582.89     1537.13     26.67 o 
   1  12   7      143.10      134.76      6.28 o 
   2  12   7      323.27      337.05      9.60 o 
   3  12   7      171.00      148.35      9.72 o 
   4  12   7      479.63      486.27     16.89 o 
   5  12   7      329.79      300.27     16.47 o 
   6  12   7       11.22        2.83      6.32 o 
   7  12   7       87.43       94.47     11.35 o 
   0  13   7     1025.09     1025.05     21.62 o 
   1  13   7      357.38      315.16     10.01 o 
   2  13   7      156.84      151.91      7.79 o 
   3  13   7      323.68      310.50     13.05 o 
   4  13   7       26.33       28.95      7.61 o 
   5  13   7       81.67       80.56      9.46 o 
   6  13   7       15.81       16.02      7.38 o 
   7  13   7      262.19      261.00     19.03 o 
   0  14   7       91.13       91.99      7.39 o 
   1  14   7      101.44       85.46      6.70 o 
   2  14   7      440.91      439.14     13.55 o 
   3  14   7       38.82       43.30      6.71 o 
   4  14   7       92.73       83.36     10.28 o 
   5  14   7       21.19       10.81      6.70 o 
   6  14   7      119.64      123.37     13.31 o 
   0  15   7        5.08        8.14      7.43 o 
   1  15   7       59.22       61.18      6.28 o 
   2  15   7      208.13      188.70     10.45 o 
   3  15   7       47.76       45.41      8.49 o 
   4  15   7       90.51       84.69      8.78 o 
   5  15   7      158.09      144.91     12.17 o 
   6  15   7       83.70       86.56     11.13 o 
   0  16   7      138.16      176.98     20.51 o 
   1  16   7      255.14      257.81     12.98 o 
   2  16   7        4.54       10.37      5.04 o 
   3  16   7        4.07       11.65      5.79 o 
   4  16   7       55.14       65.72      8.59 o 
   5  16   7      394.90      420.15     16.49 o 
   0  17   7      194.55      183.72     15.30 o 
   1  17   7       52.43       40.38      7.82 o 
   2  17   7      139.73      131.99     12.42 o 
   3  17   7       11.52       11.87      6.17 o 
   4  17   7      193.51      194.49     13.48 o 
   5  17   7       31.18       31.83      7.25 o 
   0  18   7       21.33       17.50      9.17 o 
   1  18   7       10.41       17.81      7.09 o 
   2  18   7       53.23       63.72     12.47 o 
   3  18   7       15.26       11.07      8.07 o 
   4  18   7       22.72       19.08      7.20 o 
   0  19   7      101.25      119.07     14.85 o 
   1  19   7       79.02       79.85     10.37 o 
   2  19   7       50.73       54.43     10.79 o 
   3  19   7       42.83       34.93     10.39 o 
   0  20   7      107.74      132.04     16.18 o 
   1  20   7       75.35       99.27     11.70 o 
   2  20   7       21.00       24.20      9.99 o 
   0   0   8      367.45      374.12     15.15 o 
   1   0   8      203.27      197.90      8.52 o 
   2   0   8      799.27      800.16     13.44 o 
   3   0   8        6.11       14.79      3.37 o 
   4   0   8      231.35      239.19      8.83 o 
   5   0   8      211.96      228.51     13.24 o 
   6   0   8      109.13      136.87     12.38 o 
   7   0   8       23.03       22.25      8.58 o 
   8   0   8       48.51       50.84     11.32 o 
   9   0   8       94.64      108.89     15.41 o 
   0   1   8       28.15       27.32      3.23 o 
   1   1   8     3514.24     3583.05     27.81 o 
   2   1   8     1491.04     1509.70     14.59 o 
   3   1   8     1418.38     1480.58     17.28 o 
   4   1   8      252.58      232.21      8.86 o 
   5   1   8       19.63       25.59      4.90 o 
   6   1   8      195.04      211.37     10.04 o 
   7   1   8      200.15      184.63     10.55 o 
   8   1   8      289.12      314.88     17.94 o 
   9   1   8       24.91       12.41      9.39 o 
   0   2   8    12155.12    12545.40    135.17 o 
   1   2   8     2068.35     2109.50     18.40 o 
   2   2   8     1389.51     1493.54     15.70 o 
   3   2   8       33.10       38.43      3.35 o 
   4   2   8      163.78      141.31      5.71 o 
   5   2   8      478.93      491.59     11.18 o 
   6   2   8      137.38      144.21      9.05 o 
   7   2   8      264.77      246.20     11.71 o 
   8   2   8      210.35      232.97     12.57 o 
   9   2   8      142.68      168.59     16.00 o 
   0   3   8      298.49      309.08      8.19 o 
   1   3   8     5821.50     5977.06     38.41 o 
   2   3   8     4659.82     4924.69     38.43 o 
   3   3   8      453.89      496.76      8.99 o 
   4   3   8      387.52      427.82      9.21 o 
   5   3   8      116.20      122.13      6.17 o 
   6   3   8      120.15      110.26      8.46 o 
   7   3   8       41.95       42.04      6.71 o 
   8   3   8      120.75      125.73     13.18 o 
   9   3   8      130.02      143.19     15.04 o 
   0   4   8      224.45      266.26      7.12 o 
   1   4   8      169.81      188.82      4.96 o 
   2   4   8      507.33      521.16      9.45 o 
   3   4   8      216.84      214.07      6.26 o 
   4   4   8     1207.13     1226.63     16.23 o 
   5   4   8       63.36       83.20      5.62 o 
   6   4   8       99.18       97.29      7.18 o 
   7   4   8       90.34       95.25     11.38 o 
   8   4   8       38.37       49.48     10.59 o 
   0   5   8     7193.38     7525.34     76.88 o 
   1   5   8     1030.80     1040.16     11.41 o 
   2   5   8     1596.33     1691.68     19.55 o 
   3   5   8      428.39      450.14     11.25 o 
   4   5   8      185.89      191.22      6.74 o 
   5   5   8       40.82       41.45      4.60 o 
   6   5   8      288.11      309.93     21.09 o 
   7   5   8      170.80      200.44     13.11 o 
   8   5   8       47.93       45.32     13.23 o 
   0   6   8       10.33       15.91      4.27 o 
   1   6   8      984.21     1023.37     12.31 o 
   2   6   8      389.14      403.29      7.08 o 
   3   6   8      185.67      179.78      5.31 o 
   4   6   8      610.33      602.33     11.13 o 
   5   6   8        8.66        4.00      3.56 o 
   6   6   8      124.54      113.17      8.77 o 
   7   6   8       43.73       37.95      9.73 o 
   8   6   8       73.05       71.85     14.03 o 
   0   7   8      904.51     1027.02     21.13 o 
   1   7   8       27.67       32.27      3.05 o 
   2   7   8      611.49      626.34     11.41 o 
   3   7   8      789.87      813.17     11.40 o 
   4   7   8      357.06      361.62      8.78 o 
   5   7   8      206.31      182.39     13.99 o 
   6   7   8       95.14       93.56      9.25 o 
   7   7   8       13.21       10.25      7.72 o 
   8   7   8       29.56       35.15     10.64 o 
   0   8   8     1287.10     1387.05     20.48 o 
   1   8   8      125.95      116.19      5.26 o 
   2   8   8      439.28      428.00      8.64 o 
   3   8   8      289.70      311.43      7.28 o 
   4   8   8       84.20       81.43      7.61 o 
   5   8   8     1067.85     1005.40     22.31 o 
   6   8   8      382.24      335.26     23.13 o 
   7   8   8      137.18      124.18     13.18 o 
   8   8   8       41.50       41.16     10.70 o 
   0   9   8      335.15      340.80     10.05 o 
   1   9   8      603.59      593.64     12.00 o 
   2   9   8     1196.19     1199.40     13.73 o 
   3   9   8      162.52      154.96      9.40 o 
   4   9   8      341.33      308.59     10.54 o 
   5   9   8      584.08      490.76     16.16 o 
   6   9   8      579.66      596.09     18.77 o 
   7   9   8      659.97      619.07     23.82 o 
   8   9   8      248.94      274.47     19.08 o 
   0  10   8      770.75      824.76     21.13 o 
   1  10   8      306.88      281.96      8.18 o 
   2  10   8     2222.13     2229.39     25.23 o 
   3  10   8     1511.50     1411.22     25.26 o 
   4  10   8      949.58      910.28     20.87 o 
   5  10   8      289.75      309.92     13.93 o 
   6  10   8      410.29      387.93     16.16 o 
   7  10   8      218.69      226.22     16.76 o 
   0  11   8        5.61       13.72      4.25 o 
   1  11   8       93.14       78.74      5.13 o 
   2  11   8      923.33      833.70     15.22 o 
   3  11   8     1322.81     1259.04     24.27 o 
   4  11   8      636.54      602.63     17.65 o 
   5  11   8      202.69      198.92     12.17 o 
   6  11   8      209.75      187.00     12.76 o 
   7  11   8      467.30      477.19     22.29 o 
   0  12   8      226.71      235.97      9.65 o 
   1  12   8      384.26      374.68      9.45 o 
   2  12   8      234.96      236.06     10.48 o 
   3  12   8      126.62      113.29      9.92 o 
   4  12   8       13.19       13.36      5.94 o 
   5  12   8      101.62      123.22     10.59 o 
   6  12   8       32.45       25.68      7.86 o 
   7  12   8      181.58      175.43     16.01 o 
   0  13   8        6.20        3.84      6.42 o 
   1  13   8      115.00      132.24      7.27 o 
   2  13   8        7.57        4.73      4.85 o 
   3  13   8      452.78      424.97     15.14 o 
   4  13   8       73.56       86.39      9.13 o 
   5  13   8      117.22      102.55     10.35 o 
   6  13   8      216.81      243.43     14.73 o 
   7  13   8        3.35        7.63      8.94 o 
   0  14   8        1.19       -4.30      6.51 o 
   1  14   8      299.55      312.87     10.43 o 
   2  14   8      392.29      369.84     11.60 o 
   3  14   8       36.74       34.66      6.56 o 
   4  14   8      112.32      107.21     10.11 o 
   5  14   8       45.22       42.49      8.33 o 
   6  14   8       53.14       43.34      9.28 o 
   0  15   8      388.09      305.49     20.02 o 
   1  15   8      483.66      467.00     14.68 o 
   2  15   8       90.49      100.54      8.45 o 
   3  15   8      370.83      351.58     14.97 o 
   4  15   8      187.46      202.02     11.64 o 
   5  15   8       27.91       29.62      8.14 o 
   6  15   8      181.42      187.34     14.36 o 
   0  16   8        6.60       13.01      7.88 o 
   1  16   8        7.85       10.14      6.33 o 
   2  16   8      117.43      113.43      9.02 o 
   3  16   8      150.77      140.25     12.29 o 
   4  16   8       17.07       11.73      6.49 o 
   5  16   8       78.27       82.56     10.30 o 
   0  17   8      445.34      477.77     46.69 o 
   1  17   8       57.22       68.25      9.05 o 
   2  17   8      111.73      123.48     12.47 o 
   3  17   8        7.61       -0.53      5.50 o 
   4  17   8       49.97       50.40      8.36 o 
   0  18   8        0.24       -1.39      7.87 o 
   1  18   8      181.13      193.61     13.07 o 
   2  18   8      263.06      290.92     17.56 o 
   3  18   8       39.13       31.22      9.54 o 
   4  18   8       38.33       26.02      7.47 o 
   0  19   8       32.31       23.28     10.05 o 
   1  19   8       75.58       82.33     11.81 o 
   2  19   8      118.00      120.09     13.54 o 
   3  19   8       20.46       19.68      9.41 o 
   0  20   8       15.18       20.38     12.23 o 
   1  20   8       17.30        3.96      7.52 o 
   1   0   9      242.87      224.79      7.88 o 
   2   0   9      579.26      551.37     10.12 o 
   3   0   9      120.61      107.66      5.38 o 
   4   0   9       34.73       33.95      5.99 o 
   5   0   9       92.47       76.93      9.42 o 
   6   0   9       21.43       16.78      7.67 o 
   7   0   9       14.90        6.52      7.96 o 
   8   0   9       59.01       61.50     12.18 o 
   9   0   9      187.55      187.06     18.48 o 
   0   1   9        1.67        3.01      2.73 o 
   1   1   9      115.45      111.99      4.14 o 
   2   1   9      877.61      912.38      9.65 o 
   3   1   9      482.56      519.97      9.50 o 
   4   1   9      127.24      137.56      8.56 o 
   5   1   9      129.21      132.35      7.87 o 
   6   1   9       42.28       37.71      6.34 o 
   7   1   9       27.75       22.87      6.25 o 
   8   1   9       99.06      106.55      9.74 o 
   9   1   9       94.80       97.78     13.39 o 
   0   2   9        0.61        2.97      3.35 o 
   1   2   9       82.53       83.47      3.73 o 
   2   2   9      321.37      336.78      8.96 o 
   3   2   9     1915.17     1898.74     21.11 o 
   4   2   9       82.70       93.84      5.47 o 
   5   2   9       26.20       17.46      6.43 o 
   6   2   9      404.59      371.12     12.66 o 
   7   2   9        7.91       14.25      6.60 o 
   8   2   9       83.20      109.03     11.12 o 
   0   3   9     1491.13     1630.63     22.04 o 
   1   3   9      820.24      883.25     10.00 o 
   2   3   9      215.76      242.71      6.17 o 
   3   3   9       41.25       36.58      3.52 o 
   4   3   9       84.53       92.68      5.16 o 
   5   3   9      679.44      617.69     12.08 o 
   6   3   9       28.14       19.07      5.39 o 
   7   3   9      102.90      109.05      8.89 o 
   8   3   9        6.43        8.85      8.47 o 
   0   4   9     2977.33     3148.54     32.96 o 
   1   4   9      580.16      671.19      8.90 o 
   2   4   9       35.66       48.83      3.76 o 
   3   4   9      435.26      465.67      9.04 o 
   4   4   9      115.33      135.22      5.95 o 
   5   4   9      311.52      309.85     12.12 o 
   6   4   9      230.03      232.36      9.86 o 
   7   4   9       11.79       18.09      7.73 o 
   8   4   9      472.17      473.94     21.92 o 
   0   5   9      530.92      565.17     10.95 o 
   1   5   9      573.30      598.35      8.56 o 
   2   5   9      246.23      226.72      6.06 o 
   3   5   9      609.37      631.88     10.72 o 
   4   5   9      587.53      558.12     10.87 o 
   5   5   9       77.40       92.74      5.95 o 
   6   5   9      582.58      529.50     24.95 o 
   7   5   9       77.28       81.25     15.18 o 
   8   5   9      290.54      302.36     18.88 o 
   0   6   9      326.45      337.48     10.98 o 
   1   6   9      635.87      625.17      9.02 o 
   2   6   9      745.95      745.24     10.05 o 
   3   6   9      301.95      277.03     15.32 o 
   4   6   9        0.01       -1.96      3.54 o 
   5   6   9       79.69       95.42      6.72 o 
   6   6   9      314.79      308.33     21.25 o 
   7   6   9        9.23        7.38      6.69 o 
   8   6   9       27.04       23.30     12.74 o 
   0   7   9        1.36       -0.24      2.75 o 
   1   7   9        8.94        7.50      2.46 o 
   2   7   9      238.69      235.35      5.05 o 
   3   7   9      479.97      494.44      9.83 o 
   4   7   9      239.06      214.20      8.16 o 
   5   7   9       28.07       28.74      5.74 o 
   6   7   9      123.56      132.34     10.99 o 
   7   7   9      465.11      467.95     20.97 o 
   8   7   9        6.27       18.48      9.52 o 
   0   8   9     1314.58     1211.36     43.60 o 
   1   8   9      776.42      771.47     11.36 o 
   2   8   9      238.97      248.99      5.68 o 
   3   8   9      422.38      413.07      9.61 o 
   4   8   9      162.95      156.20      9.55 o 
   5   8   9       10.67       17.61      6.02 o 
   6   8   9       42.75       40.54      7.69 o 
   7   8   9       97.77      109.72     12.50 o 
   8   8   9       21.19       13.70      9.33 o 
   0   9   9      213.30      256.93     13.39 o 
   1   9   9      968.74      981.87     13.36 o 
   2   9   9       87.44       76.82      4.45 o 
   3   9   9     1844.97     1707.35     24.28 o 
   4   9   9      750.35      711.28     15.59 o 
   5   9   9       27.97       33.53      7.42 o 
   6   9   9      257.99      236.08     13.27 o 
   7   9   9       75.08       90.79     12.44 o 
   8   9   9      162.17      177.19     16.51 o 
   0  10   9      555.16      519.26     13.13 o 
   1  10   9     1062.97     1073.52     17.42 o 
   2  10   9       68.55       65.65      5.17 o 
   3  10   9       95.89      107.95     11.03 o 
   4  10   9      128.17      101.08      8.71 o 
   5  10   9      334.10      301.97     13.93 o 
   6  10   9       55.48       56.98      8.82 o 
   7  10   9       21.37       13.62      8.58 o 
   0  11   9      417.24      401.60     11.93 o 
   1  11   9       36.78       42.04      4.54 o 
   2  11   9      646.56      601.12     12.50 o 
   3  11   9      453.58      455.88     14.73 o 
   4  11   9      164.33      162.60     13.14 o 
   5  11   9      373.10      338.46     15.38 o 
   6  11   9      249.85      266.08     14.49 o 
   7  11   9      233.24      227.88     17.57 o 
   0  12   9      907.49      973.87     22.04 o 
   1  12   9       64.34       82.47      6.63 o 
   2  12   9      617.34      564.16     22.19 o 
   3  12   9      208.81      188.97     10.69 o 
   4  12   9      228.83      219.48     12.07 o 
   5  12   9      288.48      274.12     19.14 o 
   6  12   9      480.48      468.86     18.61 o 
   7  12   9       29.44       25.55     10.17 o 
   0  13   9        2.74        1.35      4.22 o 
   1  13   9      327.70      315.28      9.35 o 
   2  13   9       30.50       30.62      5.58 o 
   3  13   9       22.77       29.34      6.77 o 
   4  13   9      104.92      104.21     12.03 o 
   5  13   9       49.09       45.02      8.14 o 
   6  13   9       74.50       74.47     10.22 o 
   0  14   9       27.92       28.90      5.77 o 
   1  14   9      179.67      162.29      9.62 o 
   2  14   9       93.55       86.88      9.81 o 
   3  14   9       36.47       30.90      7.52 o 
   4  14   9      102.91      103.96     13.85 o 
   5  14   9       67.64       63.21      9.39 o 
   6  14   9        4.64        7.47      7.23 o 
   0  15   9        0.61       -4.32      6.99 o 
   1  15   9       36.66       52.87      6.27 o 
   2  15   9       80.09       78.98      7.96 o 
   3  15   9       45.23       40.70      6.59 o 
   4  15   9       11.41        9.12      5.91 o 
   5  15   9        4.12        7.77      7.91 o 
   0  16   9      227.14      239.11     16.51 o 
   1  16   9      269.76      262.54     13.25 o 
   2  16   9       63.01       45.59      7.04 o 
   3  16   9       54.57       43.61      7.38 o 
   4  16   9       36.03       31.08      7.41 o 
   5  16   9        2.26        6.39      6.75 o 
   0  17   9       37.07       39.78     10.24 o 
   1  17   9      214.69      233.90     13.32 o 
   2  17   9       54.69       53.29     10.09 o 
   3  17   9       31.12       28.45      7.37 o 
   4  17   9       28.99       28.50      8.27 o 
   0  18   9      230.76      219.53     17.52 o 
   1  18   9        2.17        1.28      6.61 o 
   2  18   9       23.67       11.36      8.29 o 
   3  18   9       59.13       59.30     11.38 o 
   0  19   9        0.04       -5.34      9.33 o 
   1  19   9       13.41       12.40      7.85 o 
   2  19   9       13.01       11.84      8.79 o 
   0  20   9      182.30      220.14     19.29 o 
   0   0  10      417.90      472.24     15.35 o 
   1   0  10       92.66       79.19      5.74 o 
   2   0  10      694.46      676.32     13.60 o 
   3   0  10      232.81      234.36     11.38 o 
   4   0  10      471.27      414.71     16.04 o 
   5   0  10       12.64        9.87      6.41 o 
   6   0  10        2.66        2.24      6.72 o 
   7   0  10      301.87      284.66     18.11 o 
   8   0  10        0.78        2.19      8.64 o 
   0   1  10       81.46       89.03      5.24 o 
   1   1  10      730.02      769.91     10.65 o 
   2   1  10      389.22      413.32      6.63 o 
   3   1  10      508.52      529.76      8.79 o 
   4   1  10      272.90      251.95      7.54 o 
   5   1  10       66.06       63.57      6.30 o 
   6   1  10      126.49      121.96      8.70 o 
   7   1  10       76.35       55.44      7.59 o 
   8   1  10      177.73      166.70     11.40 o 
   0   2  10      611.54      656.04     25.24 o 
   1   2  10     2145.55     2094.46     19.22 o 
   2   2  10       89.39       79.40      3.42 o 
   3   2  10      269.51      259.41      7.23 o 
   4   2  10       61.33       59.79      4.62 o 
   5   2  10      765.64      693.65     15.61 o 
   6   2  10       48.22       48.24      8.50 o 
   7   2  10      154.40      176.34     10.72 o 
   8   2  10      164.98      158.52     14.73 o 
   0   3  10       53.15       42.54      5.09 o 
   1   3  10     1186.21     1270.35     13.04 o 
   2   3  10      307.16      333.67     12.05 o 
   3   3  10      406.28      417.91      9.03 o 
   4   3  10      103.94      110.68      5.63 o 
   5   3  10     1038.47      996.30     18.88 o 
   6   3  10      703.16      678.78     16.81 o 
   7   3  10      189.04      201.01     11.15 o 
   8   3  10      229.88      249.73     17.16 o 
   0   4  10        0.09        1.88      3.07 o 
   1   4  10      463.42      486.62      7.00 o 
   2   4  10     1058.22     1075.02     14.82 o 
   3   4  10       97.07      105.21      5.10 o 
   4   4  10      994.24      973.22     15.43 o 
   5   4  10      243.62      210.22      8.82 o 
   6   4  10      372.33      323.79     12.25 o 
   7   4  10       97.11      122.93     12.64 o 
   8   4  10      239.55      308.02     33.28 o 
   0   5  10      158.76      166.88     10.95 o 
   1   5  10      547.29      543.48      8.43 o 
   2   5  10       85.70      103.78      5.45 o 
   3   5  10       88.22       92.08      6.60 o 
   4   5  10      129.78      140.12      6.29 o 
   5   5  10        8.69        8.87      3.82 o 
   6   5  10        3.12        5.84      6.21 o 
   7   5  10       21.27        9.29      7.80 o 
   8   5  10       34.16       41.90     10.48 o 
   0   6  10       45.31       44.12      4.96 o 
   1   6  10      687.46      721.89      9.57 o 
   2   6  10     3794.29     3760.13     30.15 o 
   3   6  10      520.95      480.83     11.26 o 
   4   6  10      688.77      676.03     12.33 o 
   5   6  10      490.58      485.24     12.51 o 
   6   6  10      316.47      294.99     14.48 o 
   7   6  10      306.44      281.37     15.43 o 
   8   6  10       27.59       47.69     16.35 o 
   0   7  10      657.99      687.35     15.38 o 
   1   7  10      581.72      583.30      9.27 o 
   2   7  10      793.80      831.80     11.34 o 
   3   7  10      905.23      901.55     13.75 o 
   4   7  10     1329.24     1341.86     19.96 o 
   5   7  10      105.84       96.00      8.39 o 
   6   7  10      156.77      149.37     11.51 o 
   7   7  10       62.33       58.89     10.75 o 
   8   7  10      102.93      117.17     16.33 o 
   0   8  10       58.83       54.16      6.95 o 
   1   8  10     1643.81     1596.96     17.97 o 
   2   8  10      117.03      100.87      4.84 o 
   3   8  10     1347.13     1325.85     18.42 o 
   4   8  10      289.28      268.47     10.12 o 
   5   8  10      352.06      335.74     13.83 o 
   6   8  10      371.36      321.16     17.29 o 
   7   8  10       29.69       20.85      9.10 o 
   8   8  10      109.51      131.01     15.08 o 
   0   9  10       24.00       21.85      4.41 o 
   1   9  10      326.50      329.31      7.88 o 
   2   9  10      801.17      793.80     12.22 o 
   3   9  10      955.28      921.23     22.37 o 
   4   9  10      303.09      285.27     12.64 o 
   5   9  10      568.82      545.36     17.14 o 
   6   9  10      165.04      172.78     14.13 o 
   7   9  10       73.80       72.37     11.94 o 
   0  10  10     1685.59     1683.24     26.38 o 
   1  10  10      534.67      531.31     10.80 o 
   2  10  10       20.71       25.92      4.27 o 
   3  10  10      809.42      746.97     15.98 o 
   4  10  10      136.64      129.82      9.59 o 
   5  10  10      125.87      127.70     10.26 o 
   6  10  10       87.26      106.74     14.91 o 
   7  10  10       96.89       98.67     15.75 o 
   0  11  10     1140.52     1172.83     21.10 o 
   1  11  10      181.45      167.76      8.50 o 
   2  11  10      245.08      254.54      9.87 o 
   3  11  10      466.25      443.81     14.85 o 
   4  11  10      512.13      485.43     16.34 o 
   5  11  10        7.55       11.08      6.05 o 
   6  11  10      409.12      446.35     18.78 o 
   7  11  10       82.62       90.30     12.95 o 
   0  12  10      225.13      235.69     10.27 o 
   1  12  10     1551.33     1555.87     20.41 o 
   2  12  10     1028.04      969.98     21.12 o 
   3  12  10       48.20       59.55      7.65 o 
   4  12  10      289.28      296.37     13.83 o 
   5  12  10       88.92       81.18      9.34 o 
   6  12  10       72.60       73.51     10.03 o 
   7  12  10        4.27      -13.73     10.17 o 
   0  13  10      294.53      256.31     11.02 o 
   1  13  10      630.99      603.87     12.75 o 
   2  13  10       17.96       14.22      4.89 o 
   3  13  10        6.10        4.19      5.50 o 
   4  13  10       31.76       41.15      7.44 o 
   5  13  10        8.80        8.30      6.64 o 
   6  13  10       60.02       69.41     10.33 o 
   0  14  10      209.78      180.93     11.26 o 
   1  14  10      370.35      349.76     11.35 o 
   2  14  10      130.54      145.17      9.34 o 
   3  14  10      498.72      470.91     16.69 o 
   4  14  10       84.56       91.59      9.84 o 
   5  14  10      122.47      132.44     11.98 o 
   6  14  10      250.05      226.56     15.13 o 
   0  15  10      165.02      203.79     19.63 o 
   1  15  10       51.25       51.01      5.93 o 
   2  15  10       20.72       13.79      5.50 o 
   3  15  10       90.56       89.95      9.57 o 
   4  15  10        0.17        7.46      6.67 o 
   5  15  10      146.72      159.43     13.00 o 
   0  16  10        0.47      -10.43      7.51 o 
   1  16  10       32.27       35.27      7.96 o 
   2  16  10      101.20      101.13      9.07 o 
   3  16  10       28.02       18.00      5.86 o 
   4  16  10        8.55       -2.15      5.97 o 
   5  16  10       32.14       38.61      8.24 o 
   0  17  10        4.01       19.97      9.13 o 
   1  17  10       81.37       93.66     10.12 o 
   2  17  10       25.90       12.01     13.00 o 
   3  17  10        0.43        7.80      6.18 o 
   4  17  10       54.72       61.65      9.39 o 
   0  18  10      373.54      366.04     21.29 o 
   1  18  10      289.82      296.32     15.66 o 
   2  18  10       63.06       82.28     11.96 o 
   3  18  10       94.67       96.60     20.59 o 
   0  19  10      105.88      123.48     18.28 o 
   1  19  10      139.81      154.26     13.20 o 
   2  19  10       99.08      125.88     14.04 o 
   1   0  11      668.27      687.27     15.64 o 
   2   0  11       57.58       58.39      6.06 o 
   3   0  11     1308.12     1298.79     17.39 o 
   4   0  11        2.14        9.42      5.74 o 
   5   0  11       24.38       33.98      8.03 o 
   6   0  11      179.91      202.70     14.94 o 
   7   0  11      199.66      174.95     15.32 o 
   8   0  11       27.17       24.42     10.27 o 
   0   1  11      147.92      141.96      7.72 o 
   1   1  11       72.02       68.45      5.01 o 
   2   1  11      339.33      303.57      5.94 o 
   3   1  11      307.93      314.72      7.72 o 
   4   1  11      163.93      147.48      7.75 o 
   5   1  11      429.74      343.36     12.19 o 
   6   1  11       26.11       20.57      6.39 o 
   7   1  11      114.98      116.57     10.00 o 
   8   1  11        6.29       10.11      6.72 o 
   0   2  11      444.57      459.96     11.09 o 
   1   2  11       73.68       69.64      3.65 o 
   2   2  11      740.10      775.06      9.66 o 
   3   2  11      226.54      245.40      9.10 o 
   4   2  11        1.23        7.07      3.84 o 
   5   2  11       45.64       28.19      5.35 o 
   6   2  11       38.10       42.29      6.48 o 
   7   2  11        2.91        5.89      5.50 o 
   8   2  11        0.89       -5.01      7.83 o 
   0   3  11       75.45       81.24      6.38 o 
   1   3  11      103.91      111.80      4.29 o 
   2   3  11      921.87      926.83     12.58 o 
   3   3  11       12.80        8.96      3.12 o 
   4   3  11      454.30      444.87     10.71 o 
   5   3  11       40.95       49.65      6.13 o 
   6   3  11      431.52      404.75     13.53 o 
   7   3  11        0.11        3.37      5.48 o 
   8   3  11       97.07       99.76     16.58 o 
   0   4  11        0.43        2.49      3.02 o 
   1   4  11      390.19      409.58      7.20 o 
   2   4  11      340.19      354.09      8.60 o 
   3   4  11     1180.03     1194.80     15.83 o 
   4   4  11     1073.36     1079.43     15.89 o 
   5   4  11       75.75       77.83      8.57 o 
   6   4  11       56.17       59.15      9.56 o 
   7   4  11      226.61      244.39     16.03 o 
   8   4  11      527.24      544.40     28.91 o 
   0   5  11        6.03        6.98      3.49 o 
   1   5  11      169.08      166.27      7.99 o 
   2   5  11      306.79      291.42      9.08 o 
   3   5  11     1139.10     1150.18     17.01 o 
   4   5  11      252.41      260.15      8.17 o 
   5   5  11      332.06      329.58     10.80 o 
   6   5  11      311.18      306.42     14.63 o 
   7   5  11      199.77      224.54     16.01 o 
   8   5  11      212.90      197.21     16.71 o 
   0   6  11       59.82       46.78      6.21 o 
   1   6  11      263.44      255.07      7.46 o 
   2   6  11      499.44      498.83      9.77 o 
   3   6  11     4542.54     4315.87     41.08 o 
   4   6  11      986.28      902.26     15.82 o 
   5   6  11      761.71      739.21     19.85 o 
   6   6  11      117.77      131.43     11.13 o 
   7   6  11        6.41        1.30      7.76 o 
   8   6  11      341.09      368.70     20.99 o 
   0   7  11       60.53       63.74      7.22 o 
   1   7  11      581.41      593.56      9.67 o 
   2   7  11     1359.28     1272.16     15.84 o 
   3   7  11     1429.32     1425.35     18.32 o 
   4   7  11      401.33      387.29     10.83 o 
   5   7  11       89.91       83.85      8.62 o 
   6   7  11       25.31       20.72      7.11 o 
   7   7  11       70.40       55.75      9.64 o 
   8   7  11      165.40      195.08     19.68 o 
   0   8  11      186.41      182.95      9.37 o 
   1   8  11      340.92      327.19      7.52 o 
   2   8  11      295.01      272.15      7.34 o 
   3   8  11      825.75      799.76     14.23 o 
   4   8  11      162.39      174.33      8.80 o 
   5   8  11       47.80       59.87      7.78 o 
   6   8  11      133.35      151.81     13.53 o 
   7   8  11      119.85      150.78     17.88 o 
   0   9  11       77.39       92.17      9.73 o 
   1   9  11     1116.81     1124.76     14.47 o 
   2   9  11      202.13      196.07      7.38 o 
   3   9  11      509.57      492.41     13.02 o 
   4   9  11       69.61       69.75      6.80 o 
   5   9  11      185.82      172.70     11.23 o 
   6   9  11        8.37        6.48      9.56 o 
   7   9  11       12.45       15.34      9.00 o 
   0  10  11      442.87      449.87     12.86 o 
   1  10  11      140.67      123.30      5.51 o 
   2  10  11       80.35       73.92      7.36 o 
   3  10  11      823.43      791.78     16.66 o 
   4  10  11      545.58      545.65     20.24 o 
   5  10  11      113.81      106.76      9.90 o 
   6  10  11      121.18      109.67     12.64 o 
   7  10  11        8.20        2.01      8.14 o 
   0  11  11     1336.05     1361.14     28.22 o 
   1  11  11      522.13      518.22     12.75 o 
   2  11  11      406.81      406.25     12.02 o 
   3  11  11      502.82      472.71     15.39 o 
   4  11  11      178.81      187.53     18.54 o 
   5  11  11      176.61      154.54     11.56 o 
   6  11  11       55.90       49.59     10.39 o 
   7  11  11       32.66       46.27     10.84 o 
   0  12  11      139.15      166.14      9.32 o 
   1  12  11      482.16      493.18     10.80 o 
   2  12  11       33.91       22.55      5.28 o 
   3  12  11      206.90      197.30     11.89 o 
   4  12  11       77.46       86.21     11.98 o 
   5  12  11      169.68      169.30     16.10 o 
   6  12  11      125.73      137.44     18.08 o 
   0  13  11      152.04      146.65      9.24 o 
   1  13  11       52.34       49.33      5.13 o 
   2  13  11      106.32      114.62      9.19 o 
   3  13  11       70.56       84.44      8.88 o 
   4  13  11       63.49       75.25      9.13 o 
   5  13  11      157.75      167.27     12.33 o 
   6  13  11      173.14      221.11     16.93 o 
   0  14  11      202.39      239.24     11.27 o 
   1  14  11       26.45       24.59      5.06 o 
   2  14  11       56.46       74.62      8.76 o 
   3  14  11      153.32      172.16     11.87 o 
   4  14  11       60.81       82.97      9.87 o 
   5  14  11       61.18       58.31      9.47 o 
   6  14  11       95.06       86.35     11.45 o 
   0  15  11        3.02       -9.58      7.04 o 
   1  15  11       96.14       99.84      7.83 o 
   2  15  11        7.49        4.81      5.44 o 
   3  15  11      210.36      196.23     11.36 o 
   4  15  11       33.56       22.64      7.44 o 
   5  15  11       19.12       19.36      8.03 o 
   0  16  11       26.73       40.62     10.22 o 
   1  16  11      131.27      144.66     11.47 o 
   2  16  11       51.34       50.97      7.64 o 
   3  16  11        8.13       12.23      5.92 o 
   4  16  11       45.62       50.83      8.35 o 
   0  17  11      116.66      132.95     15.32 o 
   1  17  11        0.45        6.13      6.85 o 
   2  17  11      112.17      114.70     14.52 o 
   3  17  11       17.02        5.85      6.37 o 
   4  17  11       32.38       26.40      7.98 o 
   0  18  11       18.42        3.06      8.68 o 
   1  18  11      126.71      166.69     12.93 o 
   2  18  11       48.42       39.57     10.05 o 
   3  18  11        0.73       -9.03      7.60 o 
   0  19  11      144.35      185.12     47.14 o 
   1  19  11      277.41      299.20     16.55 o 
   0   0  12      686.70      674.56     19.86 o 
   1   0  12       42.72       51.43      5.60 o 
   2   0  12        5.00        2.46      3.48 o 
   3   0  12       39.59       40.01      3.66 o 
   4   0  12     1415.99     1208.85     28.80 o 
   5   0  12      765.27      599.91     21.44 o 
   6   0  12       25.75       36.05      9.04 o 
   7   0  12       77.52       82.10     12.66 o 
   8   0  12       13.69       18.43     10.13 o 
   0   1  12        7.21       18.48      3.86 o 
   1   1  12       78.61       77.49      4.19 o 
   2   1  12     1161.75     1160.78     13.92 o 
   3   1  12       10.93       15.84      2.97 o 
   4   1  12      615.76      545.33     13.52 o 
   5   1  12     1276.12     1164.09     21.34 o 
   6   1  12      896.75      750.71     19.63 o 
   7   1  12       29.68       19.63      7.29 o 
   8   1  12        5.07        7.29      6.93 o 
   0   2  12       14.11        9.20      3.50 o 
   1   2  12      220.28      220.79      5.93 o 
   2   2  12      165.94      172.24      5.08 o 
   3   2  12      117.99      116.01      6.42 o 
   4   2  12      611.43      600.91     14.27 o 
   5   2  12       60.89       66.30      6.86 o 
   6   2  12      183.75      163.04     11.91 o 
   7   2  12       11.85       13.41      6.09 o 
   8   2  12       25.06       30.42      9.73 o 
   0   3  12      342.92      372.93     10.50 o 
   1   3  12      261.81      274.28      6.50 o 
   2   3  12      428.10      396.76      8.90 o 
   3   3  12      749.72      697.71     12.56 o 
   4   3  12     1068.65      941.04     17.78 o 
   5   3  12      485.58      469.52     13.62 o 
   6   3  12      173.54      168.13      9.90 o 
   7   3  12      417.37      409.70     15.03 o 
   8   3  12       93.01       92.75     12.94 o 
   0   4  12     1259.47     1273.86     24.02 o 
   1   4  12      281.25      302.24      6.49 o 
   2   4  12      889.47      895.75     13.41 o 
   3   4  12      805.39      808.35     14.06 o 
   4   4  12      399.11      395.96     11.27 o 
   5   4  12      354.49      305.35     16.22 o 
   6   4  12      130.02      139.23      9.86 o 
   7   4  12      102.11      102.16     12.48 o 
   8   4  12       34.47       50.48     11.26 o 
   0   5  12     1934.39     2003.22     28.23 o 
   1   5  12      600.66      631.57     10.61 o 
   2   5  12      174.29      170.77      6.45 o 
   3   5  12      115.52      120.47      6.39 o 
   4   5  12      846.38      790.58     13.79 o 
   5   5  12      493.57      472.91     12.67 o 
   6   5  12      172.21      154.58     13.07 o 
   7   5  12       13.61       14.37      8.31 o 
   8   5  12       26.54       11.73      9.57 o 
   0   6  12      452.31      423.68     14.46 o 
   1   6  12       33.86       32.15      3.29 o 
   2   6  12      200.22      180.95      7.47 o 
   3   6  12      281.50      279.22     10.01 o 
   4   6  12       84.12       93.93      6.41 o 
   5   6  12       64.40       63.69      9.29 o 
   6   6  12        9.62       -0.78      6.14 o 
   7   6  12      209.77      218.06     16.20 o 
   8   6  12      112.72      127.47     21.62 o 
   0   7  12        3.57       10.20      4.87 o 
   1   7  12      374.11      391.41      8.18 o 
   2   7  12      312.56      288.51      7.97 o 
   3   7  12     1281.77     1192.13     16.87 o 
   4   7  12      141.89      142.81      9.44 o 
   5   7  12       15.10        4.54      5.59 o 
   6   7  12       66.83       81.73      9.95 o 
   7   7  12       38.06       31.21      8.78 o 
   0   8  12      125.23      144.54     13.43 o 
   1   8  12      228.15      234.30      6.80 o 
   2   8  12      229.42      217.16      7.80 o 
   3   8  12       39.17       42.16      4.87 o 
   4   8  12      909.88      864.08     16.70 o 
   5   8  12      137.82      118.49     10.41 o 
   6   8  12       49.97       55.10     10.00 o 
   7   8  12      142.12      168.95     15.30 o 
   0   9  12      129.14      117.78      8.33 o 
   1   9  12     1277.38     1236.84     16.60 o 
   2   9  12      240.79      227.79      8.10 o 
   3   9  12      433.93      374.60     11.91 o 
   4   9  12      298.84      278.59     11.14 o 
   5   9  12      114.08      106.15      9.67 o 
   6   9  12       30.50       26.71      9.08 o 
   7   9  12       40.99       29.86      9.97 o 
   0  10  12      124.27      121.97      8.75 o 
   1  10  12      111.30      120.11      5.65 o 
   2  10  12      253.32      250.24     11.10 o 
   3  10  12      123.37      120.98      8.01 o 
   4  10  12       74.33       84.00      8.65 o 
   5  10  12       85.34       92.98      9.67 o 
   6  10  12       55.39       47.03     10.04 o 
   7  10  12      349.39      365.60     21.00 o 
   0  11  12      297.17      256.72     10.85 o 
   1  11  12       36.47       28.23      4.48 o 
   2  11  12      274.38      292.32     10.81 o 
   3  11  12      230.21      241.99     12.24 o 
   4  11  12      175.82      177.94     11.52 o 
   5  11  12       40.72       29.61      7.48 o 
   6  11  12      351.67      368.58     19.84 o 
   0  12  12      454.36      466.79     14.26 o 
   1  12  12      114.84      115.52      6.83 o 
   2  12  12       27.50       27.60      6.21 o 
   3  12  12      215.78      218.84     12.92 o 
   4  12  12        6.08        1.32      5.56 o 
   5  12  12       85.38       99.49     11.28 o 
   6  12  12       44.33       46.82     10.36 o 
   0  13  12      290.85      288.41     12.05 o 
   1  13  12       44.97       62.87      7.13 o 
   2  13  12       42.77       53.13      7.64 o 
   3  13  12       31.50       30.57      7.25 o 
   4  13  12      332.28      314.10     16.37 o 
   5  13  12       35.02       49.35     11.47 o 
   6  13  12      129.16      138.36     16.50 o 
   0  14  12        0.45       -4.30      6.79 o 
   1  14  12       92.52      107.78      7.91 o 
   2  14  12       12.68        8.39      4.81 o 
   3  14  12       22.86       10.81      6.29 o 
   4  14  12      125.86      119.73     11.22 o 
   5  14  12      124.22      119.82     11.86 o 
   0  15  12       90.30       95.32     12.32 o 
   1  15  12      102.55      111.75      8.32 o 
   2  15  12      169.38      159.12     10.52 o 
   3  15  12       19.01       19.57      6.56 o 
   4  15  12       36.89       35.06      8.33 o 
   5  15  12       24.16       27.21      8.63 o 
   0  16  12      248.74      264.64     17.83 o 
   1  16  12      381.97      403.76     18.80 o 
   2  16  12        5.78        1.21      5.64 o 
   3  16  12        7.23        5.52      6.19 o 
   4  16  12        4.62        7.56      6.87 o 
   0  17  12       48.47       48.85     14.12 o 
   1  17  12       87.76      101.26     11.11 o 
   2  17  12      217.74      250.97     17.36 o 
   3  17  12      236.03      221.85     13.46 o 
   0  18  12       51.58       76.83     16.84 o 
   1  18  12      291.11      302.27     16.27 o 
   2  18  12      102.80      103.56     17.85 o 
   0  19  12       65.97       70.06     23.68 o 
   1   0  13      423.78      451.28     13.63 o 
   2   0  13      225.87      259.37     10.93 o 
   3   0  13      619.86      620.78     16.87 o 
   4   0  13      200.83      174.54     12.56 o 
   5   0  13        7.72        3.29      6.87 o 
   6   0  13        0.07        8.43     10.17 o 
   7   0  13        8.84        7.81      8.64 o 
   8   0  13       27.59       24.06     10.95 o 
   0   1  13        2.05        6.80      3.64 o 
   1   1  13       41.20       45.22      3.77 o 
   2   1  13      832.62      823.22     13.00 o 
   3   1  13       56.60       54.95      4.00 o 
   4   1  13     1383.83     1328.43     21.97 o 
   5   1  13       19.11       34.58      7.01 o 
   6   1  13       73.00       56.09      7.39 o 
   7   1  13       55.06       45.58      7.65 o 
   8   1  13      132.73      161.84     12.08 o 
   0   2  13       12.95       16.21      3.91 o 
   1   2  13      291.51      293.17     11.05 o 
   2   2  13      266.52      274.87      7.01 o 
   3   2  13      675.52      657.43     11.07 o 
   4   2  13      161.64      148.72      8.28 o 
   5   2  13     1592.45     1383.91     23.84 o 
   6   2  13        6.34        3.56      5.21 o 
   7   2  13       36.15       45.23      7.61 o 
   8   2  13       77.66      104.98     13.32 o 
   0   3  13      103.18      103.68      7.41 o 
   1   3  13       25.09       23.60      3.15 o 
   2   3  13      681.24      731.65     12.36 o 
   3   3  13      250.17      235.53      7.24 o 
   4   3  13      813.64      726.03     15.78 o 
   5   3  13       19.51       22.21      6.21 o 
   6   3  13      189.99      197.07     12.24 o 
   7   3  13       80.91      103.72     10.69 o 
   8   3  13       54.10       51.75     14.96 o 
   0   4  13      378.93      396.27     11.43 o 
   1   4  13       58.95       71.22      4.20 o 
   2   4  13      447.26      423.12      9.04 o 
   3   4  13      537.22      509.10     12.18 o 
   4   4  13      388.00      396.04     12.02 o 
   5   4  13       30.29       31.66      5.77 o 
   6   4  13      193.26      197.66     10.67 o 
   7   4  13        9.31        3.03      7.91 o 
   8   4  13       25.15       12.51      9.52 o 
   0   5  13      179.29      170.25      8.07 o 
   1   5  13      357.07      373.80      8.57 o 
   2   5  13     1068.47     1101.69     14.38 o 
   3   5  13      581.96      603.63     12.62 o 
   4   5  13      153.17      158.67      7.10 o 
   5   5  13      330.81      332.32     16.96 o 
   6   5  13      110.43      115.57     12.29 o 
   7   5  13       46.59       55.22     11.55 o 
   8   5  13      165.69      132.50     15.40 o 
   0   6  13       11.99        7.57      4.46 o 
   1   6  13      191.43      174.06      5.84 o 
   2   6  13      349.68      315.29      7.98 o 
   3   6  13      615.14      605.51     11.87 o 
   4   6  13      248.77      253.18      9.48 o 
   5   6  13        5.03       -4.87      5.57 o 
   6   6  13      216.10      232.81     15.59 o 
   7   6  13      154.56      173.12     15.09 o 
   0   7  13       35.28       32.54      6.58 o 
   1   7  13      279.76      278.53      7.12 o 
   2   7  13      690.21      641.70     11.18 o 
   3   7  13      848.67      787.70     13.85 o 
   4   7  13       83.36       77.41      6.38 o 
   5   7  13        0.34        2.47      5.79 o 
   6   7  13      105.01      114.79     11.31 o 
   7   7  13       39.30       40.58     10.77 o 
   0   8  13        0.18       -1.42      7.32 o 
   1   8  13      388.65      398.37      8.77 o 
   2   8  13      650.26      592.56     11.63 o 
   3   8  13     1010.16      938.11     15.40 o 
   4   8  13      238.16      211.33      9.31 o 
   5   8  13       26.35       21.83      7.15 o 
   6   8  13      383.69      375.94     17.20 o 
   7   8  13      489.55      505.76     23.20 o 
   0   9  13       24.33       39.47      7.55 o 
   1   9  13      201.51      205.00      7.56 o 
   2   9  13      996.74      991.08     15.38 o 
   3   9  13      199.95      180.10     10.52 o 
   4   9  13      281.34      246.34     10.83 o 
   5   9  13      125.47      130.29     12.50 o 
   6   9  13      256.80      253.12     16.97 o 
   7   9  13       84.63       90.91     13.71 o 
   0  10  13        1.12       11.09      5.68 o 
   1  10  13      100.62      110.21      5.69 o 
   2  10  13      355.08      351.52     11.75 o 
   3  10  13      323.70      313.15     11.57 o 
   4  10  13       38.44       45.95      7.59 o 
   5  10  13        3.18        3.24      7.06 o 
   6  10  13      289.12      327.46     19.33 o 
   7  10  13      113.15      110.83     15.59 o 
   0  11  13       16.37        0.05      5.51 o 
   1  11  13      607.95      561.97     13.24 o 
   2  11  13      472.08      444.95     13.12 o 
   3  11  13       43.59       42.61      6.29 o 
   4  11  13        6.35        1.94      5.63 o 
   5  11  13       68.67       49.48      8.47 o 
   6  11  13       96.86      116.85     14.07 o 
   0  12  13      143.79       97.47      9.48 o 
   1  12  13      413.22      402.44     12.96 o 
   2  12  13       98.69      115.85      8.27 o 
   3  12  13      186.93      161.10     11.12 o 
   4  12  13       48.46       37.12      7.71 o 
   5  12  13       22.19       20.05      7.62 o 
   6  12  13      128.91      141.83     16.95 o 
   0  13  13        3.63        2.37      6.00 o 
   1  13  13      130.10      133.63      7.67 o 
   2  13  13       85.06       77.44      7.88 o 
   3  13  13      114.27      102.07      9.87 o 
   4  13  13      115.02      113.00     10.88 o 
   5  13  13      221.07      215.16     14.11 o 
   6  13  13      251.50      277.27     18.82 o 
   0  14  13        3.66        7.63      6.71 o 
   1  14  13      179.96      186.01      9.64 o 
   2  14  13       13.91       12.95      5.36 o 
   3  14  13      195.41      182.60     14.47 o 
   4  14  13       71.83       57.65      9.19 o 
   5  14  13      123.62      137.87     14.67 o 
   0  15  13       86.57       87.31     12.31 o 
   1  15  13       15.45       17.41      5.69 o 
   2  15  13      276.66      276.46     13.16 o 
   3  15  13      114.63      116.07     10.04 o 
   4  15  13       79.12       82.04     13.98 o 
   0  16  13      250.79      263.38     23.06 o 
   1  16  13       57.32       62.36      9.93 o 
   2  16  13       63.09       81.41      8.40 o 
   3  16  13       63.41       62.06      8.83 o 
   4  16  13        7.46       10.51      7.08 o 
   0  17  13      854.98      949.82     85.85 o 
   1  17  13       29.89       23.27      7.99 o 
   2  17  13       44.42       36.33      7.85 o 
   3  17  13      126.13      154.38     13.27 o 
   0  18  13        7.44        9.74     12.32 o 
   1  18  13      301.59      329.51     16.96 o 
   2  18  13      117.51      132.05     12.93 o 
   0   0  14       12.78        5.79      5.59 o 
   1   0  14       42.38       57.55      5.75 o 
   2   0  14     1385.46     1416.78     23.72 o 
   3   0  14       54.19       60.93      8.38 o 
   4   0  14      845.61      784.61     24.06 o 
   5   0  14      108.73      121.70     15.64 o 
   6   0  14        8.99       10.25      7.97 o 
   7   0  14       53.41       57.10     11.12 o 
   8   0  14        0.05        5.65     10.15 o 
   0   1  14      254.29      254.07      9.69 o 
   1   1  14      725.07      674.10     12.95 o 
   2   1  14      962.84      966.86     14.08 o 
   3   1  14       59.25       79.69      5.45 o 
   4   1  14      402.51      402.44     12.35 o 
   5   1  14      164.86      152.43      9.31 o 
   6   1  14       44.43       41.66      7.43 o 
   7   1  14       23.96       27.37      7.09 o 
   8   1  14       90.67      109.72     10.77 o 
   0   2  14      238.84      232.18      9.29 o 
   1   2  14       29.56       35.98      3.77 o 
   2   2  14     1472.66     1406.18     20.21 o 
   3   2  14      481.87      482.59     11.01 o 
   4   2  14       53.27       52.75      7.22 o 
   5   2  14      644.61      614.38     16.03 o 
   6   2  14       62.03       88.55      8.57 o 
   7   2  14       38.94       34.54      7.39 o 
   8   2  14       59.03       64.87     12.13 o 
   0   3  14     1237.33     1251.18     21.75 o 
   1   3  14      253.21      249.57      7.33 o 
   2   3  14      776.40      744.76     12.13 o 
   3   3  14      272.79      269.93     10.96 o 
   4   3  14      411.99      300.17     11.08 o 
   5   3  14       43.11       65.99      7.09 o 
   6   3  14        2.11        5.30      6.45 o 
   7   3  14      192.25      180.18     17.83 o 
   8   3  14       76.79       91.36     13.64 o 
   0   4  14      671.60      653.04     25.86 o 
   1   4  14      322.26      300.82      7.46 o 
   2   4  14     1488.24     1397.51     26.93 o 
   3   4  14     1282.46     1207.34     17.81 o 
   4   4  14      469.66      418.95     14.55 o 
   5   4  14      109.17       94.80      8.01 o 
   6   4  14       19.16       24.09      6.16 o 
   7   4  14       46.70       61.62     16.07 o 
   0   5  14      157.40      166.51     12.41 o 
   1   5  14      918.27      876.27     14.38 o 
   2   5  14     1127.13     1073.39     14.55 o 
   3   5  14      569.63      550.19     10.64 o 
   4   5  14     1061.32     1067.94     23.41 o 
   5   5  14       18.08       14.98      5.24 o 
   6   5  14      121.78      128.05     16.49 o 
   7   5  14      208.00      204.46     16.24 o 
   0   6  14      114.53      102.87      7.37 o 
   1   6  14       21.13       28.24      3.94 o 
   2   6  14      169.24      156.94      7.48 o 
   3   6  14      129.36      140.85      6.72 o 
   4   6  14      246.39      218.54     10.32 o 
   5   6  14      654.06      587.15     20.80 o 
   6   6  14       13.97       26.09      8.69 o 
   7   6  14      112.74      117.47     15.74 o 
   0   7  14       60.10       80.60      8.52 o 
   1   7  14      223.86      237.93      7.87 o 
   2   7  14      100.67       93.29      5.42 o 
   3   7  14        1.51       -1.88      3.51 o 
   4   7  14      146.02      134.10      7.95 o 
   5   7  14      264.75      273.77     14.18 o 
   6   7  14       73.86      100.91     11.12 o 
   7   7  14      180.49      216.54     20.55 o 
   0   8  14       37.31       36.04      7.33 o 
   1   8  14      399.19      364.10     10.77 o 
   2   8  14      233.56      208.89      7.63 o 
   3   8  14       56.45       56.23      5.73 o 
   4   8  14      534.22      506.21     13.44 o 
   5   8  14      101.07       88.59     11.26 o 
   6   8  14      213.48      222.23     14.54 o 
   7   8  14      194.34      212.01     19.84 o 
   0   9  14      346.24      352.68     21.06 o 
   1   9  14       20.17       18.79      4.15 o 
   2   9  14       21.82       18.34      4.15 o 
   3   9  14      578.52      573.16     14.94 o 
   4   9  14       15.01       14.59      5.48 o 
   5   9  14       74.17       85.36     12.10 o 
   6   9  14      109.84      118.25     13.39 o 
   7   9  14      163.44      183.33     16.75 o 
   0  10  14       28.41       47.93      8.63 o 
   1  10  14      107.99      115.33      6.39 o 
   2  10  14      695.87      686.38     17.15 o 
   3  10  14      392.22      390.49     19.31 o 
   4  10  14       81.48       85.75      9.10 o 
   5  10  14       85.60       83.63     13.21 o 
   6  10  14      357.87      346.91     19.81 o 
   0  11  14       92.20       86.93      8.92 o 
   1  11  14       66.65       53.17      6.02 o 
   2  11  14      252.90      229.36      9.66 o 
   3  11  14       17.42        8.54      5.03 o 
   4  11  14       36.50       31.70      7.51 o 
   5  11  14       88.73      100.68     20.05 o 
   6  11  14      227.51      236.83     49.06 o 
   0  12  14       64.89       69.84      8.67 o 
   1  12  14       31.10       24.84      4.96 o 
   2  12  14       16.04       11.73      4.86 o 
   3  12  14      171.62      144.60     10.88 o 
   4  12  14        3.14        5.78      6.06 o 
   5  12  14      111.33      125.74     17.23 o 
   6  12  14       55.65       68.36     15.55 o 
   0  13  14       12.09       19.61      7.12 o 
   1  13  14      114.60      107.72      7.99 o 
   2  13  14      211.48      190.06     10.72 o 
   3  13  14       24.03       19.00      6.68 o 
   4  13  14        5.60        2.23      6.42 o 
   5  13  14      236.67      247.56     17.36 o 
   0  14  14       34.66       27.83      9.06 o 
   1  14  14      233.73      261.13     11.13 o 
   2  14  14      104.55      116.22      8.82 o 
   3  14  14       48.26       69.28      9.09 o 
   4  14  14       46.08       46.45      8.82 o 
   5  14  14       17.51       22.10     14.89 o 
   0  15  14        3.07        4.02     10.45 o 
   1  15  14        9.40        8.03      5.55 o 
   2  15  14      149.51      171.03     11.15 o 
   3  15  14       73.76       72.30      8.97 o 
   4  15  14      148.60      178.86     13.66 o 
   0  16  14      395.31      392.70     27.19 o 
   1  16  14        0.05       14.09      7.32 o 
   2  16  14       31.89       45.61      7.38 o 
   3  16  14       27.31       36.08      7.72 o 
   0  17  14       80.90       79.26     16.94 o 
   1  17  14      250.45      283.41     15.80 o 
   2  17  14      125.98      158.18     11.69 o 
   0  18  14        1.90        0.83     11.84 o 
   1  18  14      175.82      203.56     20.42 o 
   1   0  15       75.51       73.27      8.74 o 
   2   0  15     2186.92     2151.47     35.99 o 
   3   0  15      878.21      838.43     24.03 o 
   4   0  15     1000.69      936.68     31.22 o 
   5   0  15       24.09       21.42     11.72 o 
   6   0  15        0.00       -4.93      6.99 o 
   7   0  15       93.52       97.07     19.18 o 
   0   1  15     1218.09     1168.51     24.55 o 
   1   1  15      315.57      308.72      7.77 o 
   2   1  15      919.63      888.93     15.79 o 
   3   1  15      362.74      344.78     11.21 o 
   4   1  15      345.94      329.02     11.73 o 
   5   1  15      465.35      476.41     14.60 o 
   6   1  15       32.63       25.44      6.44 o 
   7   1  15       79.58       74.66      9.04 o 
   0   2  15       48.75       53.64      5.96 o 
   1   2  15      209.64      209.74      8.22 o 
   2   2  15     1371.74     1322.18     20.13 o 
   3   2  15      913.77      931.27     17.26 o 
   4   2  15      338.10      320.41     11.64 o 
   5   2  15      227.11      194.90     10.34 o 
   6   2  15      101.55       95.42      8.90 o 
   7   2  15       87.42       81.95      9.32 o 
   0   3  15       21.96       23.11      4.97 o 
   1   3  15      144.64      136.41      6.81 o 
   2   3  15      962.87      930.15     14.04 o 
   3   3  15      557.51      480.46     12.63 o 
   4   3  15      167.11      172.19      9.70 o 
   5   3  15       78.79      103.81      8.44 o 
   6   3  15       26.15       26.32      6.28 o 
   7   3  15      298.29      326.34     18.96 o 
   0   4  15        2.99        0.55      3.96 o 
   1   4  15       50.45       51.44      5.13 o 
   2   4  15      468.45      451.32      9.95 o 
   3   4  15      149.96      153.18      7.31 o 
   4   4  15       18.04       22.55      5.89 o 
   5   4  15      130.73       94.06      8.18 o 
   6   4  15       32.52       34.01     10.55 o 
   7   4  15       93.38      100.73     13.20 o 
   0   5  15      205.38      193.86      9.35 o 
   1   5  15      143.81      140.88      7.22 o 
   2   5  15      232.69      222.75      9.02 o 
   3   5  15       68.85       62.87      5.17 o 
   4   5  15      231.69      198.88     11.13 o 
   5   5  15       15.18        2.30      4.86 o 
   6   5  15      200.04      213.78     15.56 o 
   7   5  15      112.36      131.19     14.38 o 
   0   6  15        4.96        5.06      4.54 o 
   1   6  15      319.91      331.24      8.89 o 
   2   6  15       89.16       77.52      5.17 o 
   3   6  15      596.83      620.22     13.25 o 
   4   6  15      179.02      165.29      9.64 o 
   5   6  15       21.06       16.67      7.58 o 
   6   6  15       77.91       77.65     11.45 o 
   7   6  15      129.85      130.21     14.34 o 
   0   7  15     1226.66     1289.03     28.77 o 
   1   7  15      106.89      112.80      6.05 o 
   2   7  15      264.41      246.99     10.64 o 
   3   7  15      370.45      384.02      9.99 o 
   4   7  15       38.02       38.69      6.41 o 
   5   7  15       33.07       28.35     11.01 o 
   6   7  15      213.13      213.04     15.89 o 
   7   7  15       61.37       78.44     12.70 o 
   0   8  15      924.52      947.87     24.63 o 
   1   8  15      162.38      183.94      7.50 o 
   2   8  15      273.40      282.27      8.44 o 
   3   8  15      483.61      497.03     11.06 o 
   4   8  15      122.44      130.15      9.32 o 
   5   8  15       47.24       46.74      7.39 o 
   6   8  15        5.66        4.38      7.30 o 
   7   8  15       55.10       50.61     16.62 o 
   0   9  15      125.68      178.48     12.43 o 
   1   9  15      101.31       82.93      5.88 o 
   2   9  15      544.68      542.17     12.04 o 
   3   9  15        4.45        9.36      4.54 o 
   4   9  15        8.72        9.25      5.15 o 
   5   9  15       28.35       27.83     10.24 o 
   6   9  15       54.31       83.04     12.12 o 
   0  10  15      227.52      151.46     10.43 o 
   1  10  15      313.68      317.88     11.79 o 
   2  10  15       48.34       33.38      5.92 o 
   3  10  15       13.87       25.54      5.86 o 
   4  10  15       85.39       96.94      9.73 o 
   5  10  15        0.44       -9.40      8.96 o 
   6  10  15       95.39      106.71     13.72 o 
   0  11  15       47.74       34.76      7.39 o 
   1  11  15       35.41       43.22      5.79 o 
   2  11  15       49.85       33.79      5.74 o 
   3  11  15        7.85        6.46      5.23 o 
   4  11  15       67.93       71.20      9.22 o 
   5  11  15      163.81      178.49     15.11 o 
   6  11  15      224.94      231.29     17.82 o 
   0  12  15       61.45       43.39      8.05 o 
   1  12  15      174.86      186.02      9.25 o 
   2  12  15       58.06       57.55      6.63 o 
   3  12  15      261.49      277.63     19.92 o 
   4  12  15        5.88        4.37      6.46 o 
   5  12  15      132.63      126.29     13.97 o 
   0  13  15        1.17        8.64      7.67 o 
   1  13  15      135.98      137.16      8.07 o 
   2  13  15       24.00       25.43      6.44 o 
   3  13  15      328.57      333.32     16.18 o 
   4  13  15       33.34       40.69      8.31 o 
   5  13  15       45.42       46.32     11.12 o 
   0  14  15      643.49      686.91     25.58 o 
   1  14  15       49.42       48.54      6.77 o 
   2  14  15       68.13       76.61      8.07 o 
   3  14  15       23.95       28.52      7.49 o 
   4  14  15      119.60       96.03     11.06 o 
   0  15  15       95.55      112.09     17.36 o 
   1  15  15       41.98       49.69      7.08 o 
   2  15  15       26.43       25.52      6.44 o 
   3  15  15      409.15      383.25     16.85 o 
   4  15  15        8.54        6.38      7.62 o 
   0  16  15       85.33       65.41     15.94 o 
   1  16  15      185.61      201.85     15.46 o 
   2  16  15      209.04      185.62     16.92 o 
   3  16  15      380.21      388.56     16.34 o 
   0  17  15        0.92        3.50     11.82 o 
   1  17  15       82.74       89.97     12.78 o 
   2  17  15      119.52      154.79     12.12 o 
   0   0  16       74.27       73.19      9.60 o 
   1   0  16      556.94      554.51     14.88 o 
   2   0  16     1500.70     1412.40     38.03 o 
   3   0  16      272.85      225.94     13.96 o 
   4   0  16      789.95      728.60     24.23 o 
   5   0  16     1400.94     1356.32     35.32 o 
   6   0  16        0.67        4.67      8.06 o 
   7   0  16       76.70       87.49     13.97 o 
   0   1  16       24.24       35.55      5.53 o 
   1   1  16     1808.71     1775.00     20.10 o 
   2   1  16     1407.95     1324.41     22.03 o 
   3   1  16      245.93      235.29      9.99 o 
   4   1  16      522.03      490.23     14.16 o 
   5   1  16      346.49      351.46     13.39 o 
   6   1  16       64.84       63.61      8.25 o 
   7   1  16      487.99      526.78     17.86 o 
   0   2  16        0.22       -4.20      3.77 o 
   1   2  16      134.86      127.58      6.14 o 
   2   2  16     1109.97     1053.62     16.76 o 
   3   2  16      300.71      292.11     13.89 o 
   4   2  16      111.10      121.16      8.58 o 
   5   2  16       20.85       17.24      5.86 o 
   6   2  16       30.03       24.57      6.54 o 
   7   2  16      567.21      566.09     18.41 o 
   0   3  16      120.59      113.62      8.00 o 
   1   3  16      426.92      419.89     11.16 o 
   2   3  16       16.06       22.86      4.43 o 
   3   3  16        2.08        0.80      4.65 o 
   4   3  16       81.40       72.82      7.34 o 
   5   3  16       19.32       18.36      6.30 o 
   6   3  16       19.36       14.66      7.51 o 
   7   3  16       76.38       95.92     12.83 o 
   0   4  16       44.92       56.86      8.64 o 
   1   4  16      628.60      604.18     17.72 o 
   2   4  16      683.79      618.87     11.92 o 
   3   4  16      240.20      246.25     12.09 o 
   4   4  16      258.57      267.46     12.57 o 
   5   4  16       13.98        7.17      5.34 o 
   6   4  16       37.97       35.64      9.29 o 
   7   4  16      277.17      304.89     20.14 o 
   0   5  16      176.26      173.52      9.57 o 
   1   5  16      119.92      119.64      7.04 o 
   2   5  16      165.88      139.32      6.55 o 
   3   5  16       33.90       24.94      4.91 o 
   4   5  16      103.90      112.48     14.24 o 
   5   5  16       72.12       97.71     10.89 o 
   6   5  16      324.40      287.00     17.41 o 
   7   5  16       69.16       78.65     12.38 o 
   0   6  16      371.81      332.50     14.98 o 
   1   6  16       86.22       89.96      6.49 o 
   2   6  16       96.77       90.42      5.90 o 
   3   6  16      191.79      173.59      7.52 o 
   4   6  16       26.66       25.15      5.64 o 
   5   6  16        0.93        4.53      6.95 o 
   6   6  16       53.16       59.23     10.56 o 
   7   6  16      122.19      108.27     15.73 o 
   0   7  16       17.65        6.95      5.96 o 
   1   7  16      130.53      109.95      6.67 o 
   2   7  16      103.70       97.68      5.91 o 
   3   7  16       53.22       47.06      4.97 o 
   4   7  16      206.50      224.79     11.19 o 
   5   7  16       23.97       13.04      6.64 o 
   6   7  16        1.41        1.46      7.84 o 
   7   7  16       26.95       18.90     10.16 o 
   0   8  16      997.06      858.57     23.44 o 
   1   8  16      630.86      620.97     12.70 o 
   2   8  16      115.22      112.86      6.22 o 
   3   8  16      499.42      506.82     12.47 o 
   4   8  16       66.40       63.14      8.15 o 
   5   8  16       58.29       60.03      8.04 o 
   6   8  16       15.22       22.83      9.30 o 
   0   9  16      180.76      162.31     10.14 o 
   1   9  16      475.22      424.50     10.96 o 
   2   9  16       74.77       72.05      5.97 o 
   3   9  16       16.78       12.48      5.02 o 
   4   9  16      217.25      209.00     12.47 o 
   5   9  16       26.56       29.29      8.99 o 
   6   9  16      136.84      159.51     15.42 o 
   0  10  16       83.07      109.61     13.71 o 
   1  10  16       19.98       13.14      4.22 o 
   2  10  16       78.93       82.47      7.07 o 
   3  10  16      200.62      219.06     10.09 o 
   4  10  16       54.47       57.64      9.96 o 
   5  10  16        8.81       12.19      8.05 o 
   6  10  16        1.33       -2.54      8.45 o 
   0  11  16      230.61      209.36     18.92 o 
   1  11  16       53.06       65.66      6.71 o 
   2  11  16      300.40      319.48     11.61 o 
   3  11  16      226.93      225.75     10.47 o 
   4  11  16      146.50      156.45     14.57 o 
   5  11  16       11.29        8.77      8.07 o 
   0  12  16      175.53      185.79     14.99 o 
   1  12  16      322.98      312.31     11.52 o 
   2  12  16        5.70        9.74      5.17 o 
   3  12  16       56.46       68.90      8.22 o 
   4  12  16      482.06      478.18     27.13 o 
   5  12  16       23.97       33.04      9.96 o 
   0  13  16      194.91      209.37     15.91 o 
   1  13  16       42.91       52.27      6.47 o 
   2  13  16       49.63       53.18      7.79 o 
   3  13  16      107.23      116.48     10.09 o 
   4  13  16       23.47       12.12      7.53 o 
   5  13  16      185.97      220.98     20.35 o 
   0  14  16        7.95        0.82      8.07 o 
   1  14  16       15.14       10.15      5.03 o 
   2  14  16       30.10       26.73      6.53 o 
   3  14  16       91.90       93.87      9.79 o 
   4  14  16      471.33      484.03     20.15 o 
   0  15  16        3.51        8.16     11.54 o 
   1  15  16      145.14      163.56     12.53 o 
   2  15  16      419.73      447.57     15.13 o 
   3  15  16      204.27      212.59     12.96 o 
   0  16  16        4.44       -7.68     10.89 o 
   1  16  16      147.48      162.18     14.64 o 
   2  16  16      104.55      110.62     10.79 o 
   0  17  16       55.59       76.28     20.22 o 
   1   0  17      525.13      471.26     14.26 o 
   2   0  17        5.38        4.47      7.24 o 
   3   0  17       70.54       78.46     10.14 o 
   4   0  17       25.19       34.56     13.79 o 
   5   0  17       95.29       99.74     12.82 o 
   6   0  17      148.73      134.89     14.84 o 
   7   0  17       32.65       35.40     11.39 o 
   0   1  17        1.22        6.42      4.84 o 
   1   1  17      284.14      272.61      9.26 o 
   2   1  17     1157.80     1064.63     21.04 o 
   3   1  17       71.23       71.18      7.76 o 
   4   1  17      527.35      476.22     14.35 o 
   5   1  17      153.50      161.49     10.20 o 
   6   1  17        9.86        4.96      5.85 o 
   7   1  17      535.59      552.10     30.02 o 
   0   2  17      218.49      194.20      9.92 o 
   1   2  17      405.67      382.21     10.16 o 
   2   2  17      576.46      557.45     13.42 o 
   3   2  17      226.44      224.22     11.21 o 
   4   2  17       64.29       58.20      7.02 o 
   5   2  17       57.40       55.13      7.37 o 
   6   2  17      158.35      167.64     11.28 o 
   7   2  17      250.89      280.40     14.42 o 
   0   3  17        1.57       -2.75      5.15 o 
   1   3  17      242.21      234.79      9.14 o 
   2   3  17      337.62      315.82     11.52 o 
   3   3  17       64.35       59.10      8.28 o 
   4   3  17      280.48      251.25     12.51 o 
   5   3  17      193.68      192.03     10.99 o 
   6   3  17       39.88       53.77      7.97 o 
   7   3  17       44.86       51.08     11.09 o 
   0   4  17       35.37       32.94      7.96 o 
   1   4  17       82.40       77.70      6.34 o 
   2   4  17      224.37      212.19      7.78 o 
   3   4  17      119.10      121.17      9.10 o 
   4   4  17        3.23       -6.48      5.15 o 
   5   4  17        5.77        6.99      6.17 o 
   6   4  17       46.52       51.88     15.11 o 
   7   4  17       11.29        4.21     10.12 o 
   0   5  17        6.90       15.80      6.57 o 
   1   5  17      255.37      213.40      9.10 o 
   2   5  17       82.04       82.28      5.83 o 
   3   5  17        6.34        0.52      4.19 o 
   4   5  17      114.16      121.88     10.03 o 
   5   5  17       15.30       24.71      7.16 o 
   6   5  17       59.46       70.57     12.27 o 
   7   5  17        4.34       23.68     10.22 o 
   0   6  17       28.51       21.96      6.93 o 
   1   6  17     1146.60     1037.92     20.36 o 
   2   6  17      334.83      321.62     13.24 o 
   3   6  17        1.36        4.33      4.33 o 
   4   6  17       33.75       48.28      6.87 o 
   5   6  17       20.42       37.40     12.33 o 
   6   6  17       14.44        2.56      8.74 o 
   0   7  17       13.14       25.15      7.42 o 
   1   7  17      487.05      484.03     13.02 o 
   2   7  17       45.62       43.82      5.13 o 
   3   7  17      113.26      110.32      7.51 o 
   4   7  17      131.91      136.97     11.90 o 
   5   7  17       47.24       36.18      8.14 o 
   6   7  17       17.26       16.78      9.13 o 
   0   8  17       99.40       90.19     12.44 o 
   1   8  17      382.46      401.33     14.06 o 
   2   8  17      127.83      123.73      6.72 o 
   3   8  17       97.55      102.13      7.20 o 
   4   8  17       30.98       28.95      6.01 o 
   5   8  17        8.95        6.43      6.79 o 
   6   8  17      200.40      179.92     19.14 o 
   0   9  17        4.42       -2.05      6.37 o 
   1   9  17        0.93        4.20      4.38 o 
   2   9  17       35.78       33.39      5.71 o 
   3   9  17       66.52       73.22      7.57 o 
   4   9  17      219.53      221.26     11.62 o 
   5   9  17      155.32      158.26     14.63 o 
   6   9  17       19.49       34.56     11.58 o 
   0  10  17      175.38      169.71     12.79 o 
   1  10  17       84.16       73.27      6.56 o 
   2  10  17        5.18       -3.15      4.59 o 
   3  10  17       94.12       90.38      7.67 o 
   4  10  17       48.43       44.74      7.43 o 
   5  10  17       17.74       28.59      9.54 o 
   0  11  17       53.86       55.33      8.38 o 
   1  11  17      224.99      246.26     11.43 o 
   2  11  17      345.50      361.55     16.66 o 
   3  11  17      485.47      481.59     14.27 o 
   4  11  17        3.14        4.58      6.88 o 
   5  11  17       18.97       14.80      9.12 o 
   0  12  17      321.98      326.76     22.39 o 
   1  12  17       14.49       19.12      6.22 o 
   2  12  17      259.34      262.28     11.36 o 
   3  12  17      174.48      197.97     11.67 o 
   4  12  17       59.86       56.29     12.29 o 
   5  12  17       34.28       31.34     14.31 o 
   0  13  17       89.87       81.41     12.11 o 
   1  13  17       74.11       73.76      8.40 o 
   2  13  17       31.51       42.16      7.47 o 
   3  13  17      313.98      333.42     14.58 o 
   4  13  17       79.42      100.46     11.54 o 
   0  14  17        0.00       -1.29     12.06 o 
   1  14  17      146.80      142.71     11.83 o 
   2  14  17       28.38       26.33      6.92 o 
   3  14  17      719.83      783.32     21.22 o 
   0  15  17      126.45      137.77     19.77 o 
   1  15  17       18.41       20.26      8.06 o 
   2  15  17       56.20       47.37      9.90 o 
   3  15  17      146.62      157.77     12.19 o 
   0  16  17      120.84      149.70     25.02 o 
   1  16  17       22.40       20.86      9.55 o 
   0   0  18       28.03       19.61      8.17 o 
   1   0  18       92.09       81.21      9.36 o 
   2   0  18      526.40      492.25     18.99 o 
   3   0  18       27.13       49.00     20.09 o 
   4   0  18       18.61       21.18      8.39 o 
   5   0  18        7.57        5.84     10.83 o 
   6   0  18        0.06        7.08      8.81 o 
   7   0  18      291.44      333.94     22.41 o 
   0   1  18      429.33      444.19     19.78 o 
   1   1  18      272.51      270.27      9.03 o 
   2   1  18       23.63       30.44      6.14 o 
   3   1  18       22.16       25.50      6.28 o 
   4   1  18      148.65      159.25      9.82 o 
   5   1  18        8.36        8.73      5.67 o 
   6   1  18      146.78      147.96     10.95 o 
   7   1  18      187.07      206.47     13.33 o 
   0   2  18       26.21       22.81      6.96 o 
   1   2  18      258.99      249.89      8.88 o 
   2   2  18       34.60       39.03      6.95 o 
   3   2  18        3.57       -1.12      5.00 o 
   4   2  18      329.72      324.10     16.32 o 
   5   2  18        5.45       12.07      5.85 o 
   6   2  18       27.98       33.90      7.47 o 
   7   2  18       77.27       83.99     13.23 o 
   0   3  18        3.22        4.23      5.94 o 
   1   3  18      871.99      788.40     14.92 o 
   2   3  18      827.79      768.02     16.26 o 
   3   3  18      453.74      451.05     13.68 o 
   4   3  18       72.03       69.22     10.00 o 
   5   3  18      158.32      158.42     10.44 o 
   6   3  18      142.94      156.35     11.26 o 
   0   4  18     1230.41     1151.90     28.13 o 
   1   4  18     1627.37     1505.72     23.53 o 
   2   4  18      613.27      568.62     16.17 o 
   3   4  18      112.03      116.58      8.79 o 
   4   4  18       32.55       29.12      7.06 o 
   5   4  18       26.53       28.60      7.82 o 
   6   4  18      125.15      159.57     14.80 o 
   0   5  18     1903.62     1871.42     37.61 o 
   1   5  18       47.37       43.89      5.86 o 
   2   5  18       80.94       77.63      5.92 o 
   3   5  18       53.02       50.11      6.62 o 
   4   5  18       67.15       68.86      7.64 o 
   5   5  18      338.48      336.42     18.25 o 
   6   5  18      101.89      138.24     14.46 o 
   0   6  18        4.73       -3.10      5.56 o 
   1   6  18       23.40       33.76      6.18 o 
   2   6  18      171.73      187.98      7.97 o 
   3   6  18       35.05       36.51      5.73 o 
   4   6  18      146.06      132.95      9.44 o 
   5   6  18       21.26       13.87      7.11 o 
   6   6  18      168.65      187.47     18.42 o 
   0   7  18       33.49       34.49      8.13 o 
   1   7  18      451.49      445.82     14.39 o 
   2   7  18      453.72      408.23     11.08 o 
   3   7  18      118.48      119.73      7.90 o 
   4   7  18       61.90       56.38      8.30 o 
   5   7  18       58.17       73.09      9.54 o 
   6   7  18      119.94      145.92     12.66 o 
   0   8  18       28.24       10.10      6.90 o 
   1   8  18       42.01       31.66      5.91 o 
   2   8  18       80.73       79.93      6.41 o 
   3   8  18       37.23       35.81      6.65 o 
   4   8  18       92.78      118.11     10.76 o 
   5   8  18       13.63        5.59      6.78 o 
   6   8  18       79.32       96.68     13.60 o 
   0   9  18      121.02      115.15     11.53 o 
   1   9  18      297.44      288.75     12.87 o 
   2   9  18       34.54       30.09      5.82 o 
   3   9  18      650.82      607.14     18.48 o 
   4   9  18        2.54        0.36      6.22 o 
   5   9  18      119.32      109.17     15.14 o 
   0  10  18      126.53       98.43     11.27 o 
   1  10  18      190.81      179.07      9.05 o 
   2  10  18       15.13       15.31      5.31 o 
   3  10  18       52.03       62.67      7.19 o 
   4  10  18       13.63       18.08      6.58 o 
   5  10  18        1.25       14.25      8.69 o 
   0  11  18      251.69      260.81     13.75 o 
   1  11  18       56.18       65.40      9.32 o 
   2  11  18       49.55       42.49      6.57 o 
   3  11  18      265.56      305.86     14.12 o 
   4  11  18      303.84      325.72     16.36 o 
   5  11  18       71.73       78.87     14.58 o 
   0  12  18        1.35        5.99      8.39 o 
   1  12  18       59.21       50.42      8.35 o 
   2  12  18       56.44       72.26      7.75 o 
   3  12  18      468.21      502.93     18.40 o 
   4  12  18      251.71      237.05     15.08 o 
   0  13  18       50.91       37.05     10.83 o 
   1  13  18       97.41      105.83      9.61 o 
   2  13  18      138.16      136.22     12.35 o 
   3  13  18       93.57      100.12      9.82 o 
   4  13  18       78.80       62.65     10.52 o 
   0  14  18      637.51      729.14     37.89 o 
   1  14  18      158.80      171.36     12.94 o 
   2  14  18       48.98       53.16      7.88 o 
   3  14  18      224.56      221.17     13.42 o 
   0  15  18       12.22       -2.22     10.76 o 
   1  15  18       59.55       55.33      9.66 o 
   2  15  18       12.33       14.47      7.06 o 
   1   0  19       31.63       23.75      7.38 o 
   2   0  19      278.12      255.21     15.12 o 
   3   0  19       94.31      106.60     21.87 o 
   4   0  19       46.48       53.78     10.42 o 
   5   0  19       90.27       87.17     12.70 o 
   6   0  19       58.14       38.50     11.05 o 
   0   1  19       12.34       20.69      5.85 o 
   1   1  19      828.61      760.39     17.91 o 
   2   1  19      408.38      402.13     12.72 o 
   3   1  19      139.98      141.35     11.34 o 
   4   1  19       31.93       21.45      6.93 o 
   5   1  19       47.01       44.84      7.48 o 
   6   1  19       27.04       17.71      7.14 o 
   0   2  19      333.34      304.41     19.58 o 
   1   2  19      589.99      543.07     12.81 o 
   2   2  19      422.55      366.62     17.36 o 
   3   2  19      517.05      496.27     16.49 o 
   4   2  19      248.42      247.50     13.15 o 
   5   2  19       16.80       26.62      6.71 o 
   6   2  19       21.10       11.90      6.73 o 
   0   3  19      299.21      266.09     14.77 o 
   1   3  19     1218.06     1132.45     18.70 o 
   2   3  19      194.10      183.56     10.51 o 
   3   3  19       47.02       66.25      7.47 o 
   4   3  19      187.60      187.55     11.96 o 
   5   3  19       20.22       24.55      7.55 o 
   6   3  19        3.80        4.54      6.19 o 
   0   4  19       66.85       93.59     10.26 o 
   1   4  19       33.37       38.32      5.38 o 
   2   4  19       44.75       56.45      7.51 o 
   3   4  19      169.55      167.73      9.86 o 
   4   4  19      224.05      250.28     18.31 o 
   5   4  19       84.96       79.13      9.84 o 
   6   4  19       10.61        0.25      8.27 o 
   0   5  19        6.60        0.84      6.20 o 
   1   5  19      125.72      116.51      9.24 o 
   2   5  19      284.30      305.40     12.54 o 
   3   5  19      122.21      109.99      8.62 o 
   4   5  19       40.98       39.43      6.94 o 
   5   5  19      320.56      327.61     18.57 o 
   6   5  19      139.47      145.60     14.84 o 
   0   6  19        2.00       -0.02      6.16 o 
   1   6  19       20.34       41.64      6.78 o 
   2   6  19       27.33       33.41      6.38 o 
   3   6  19       33.89       37.72      6.48 o 
   4   6  19       19.79       28.88      6.71 o 
   5   6  19       30.97       33.52      8.25 o 
   6   6  19       71.88       95.40     13.78 o 
   0   7  19       73.62       72.87     10.16 o 
   1   7  19      150.05      154.74     10.04 o 
   2   7  19       47.61       50.59      7.57 o 
   3   7  19       84.01      100.87      8.51 o 
   4   7  19        5.58        2.81      6.25 o 
   5   7  19      122.91      130.23     11.75 o 
   6   7  19       38.94       39.52      9.02 o 
   0   8  19        1.72        1.09      6.46 o 
   1   8  19       18.97       10.59      5.11 o 
   2   8  19       66.32       64.29      6.52 o 
   3   8  19      278.50      286.69     12.53 o 
   4   8  19      140.96      159.30     13.11 o 
   5   8  19       20.81       17.53      7.55 o 
   0   9  19        6.22        2.09      7.12 o 
   1   9  19      129.87      111.87      8.52 o 
   2   9  19      317.56      323.89     12.83 o 
   3   9  19       16.74       16.34      6.93 o 
   4   9  19      326.67      308.73     17.12 o 
   5   9  19       40.39       26.77     11.17 o 
   0  10  19      225.43      234.16     16.79 o 
   1  10  19        8.22       13.45      6.45 o 
   2  10  19      339.36      337.94     12.45 o 
   3  10  19      121.99      132.77     12.54 o 
   4  10  19      184.45      198.68     13.40 o 
   5  10  19       59.50       80.07     18.65 o 
   0  11  19        0.00       -0.90      6.41 o 
   1  11  19      170.03      178.73     11.97 o 
   2  11  19       35.80       36.28      6.64 o 
   3  11  19       41.06       44.16      7.89 o 
   4  11  19       63.59       55.67     10.77 o 
   0  12  19      364.89      376.62     20.77 o 
   1  12  19      159.47      197.69     12.65 o 
   2  12  19       18.05       15.12      6.78 o 
   3  12  19       57.69       40.26     11.92 o 
   4  12  19      180.27      219.67     14.93 o 
   0  13  19      105.09      111.26     14.19 o 
   1  13  19       81.07      111.32     11.26 o 
   2  13  19      331.55      382.14     15.44 o 
   3  13  19       82.43      108.32     11.84 o 
   0  14  19      137.61      150.54     16.05 o 
   1  14  19      190.32      213.35     14.19 o 
   2  14  19        8.56        1.72      6.66 o 
   0  15  19        5.61        9.97     13.59 o 
   0   0  20      856.94      843.50     29.57 o 
   1   0  20      153.33      139.90     12.01 o 
   2   0  20      705.50      683.25     23.50 o 
   3   0  20      201.78      189.55     18.40 o 
   4   0  20       32.81       28.70     12.71 o 
   5   0  20        8.05       10.26      9.02 o 
   6   0  20        0.19       -6.86      9.03 o 
   0   1  20       44.58       29.28     11.08 o 
   1   1  20      104.08      117.52     10.42 o 
   2   1  20       34.47       49.49      6.61 o 
   3   1  20       15.86       19.04      6.31 o 
   4   1  20       90.43       91.37      9.88 o 
   5   1  20       32.63       30.19      7.31 o 
   6   1  20      257.26      288.37     14.63 o 
   0   2  20      315.63      310.31     16.13 o 
   1   2  20      374.97      378.97     14.20 o 
   2   2  20      464.72      424.93     14.96 o 
   3   2  20      415.57      381.98     14.89 o 
   4   2  20      389.30      368.61     15.66 o 
   5   2  20       29.25       20.42      7.76 o 
   6   2  20       13.24        9.41      7.04 o 
   0   3  20       75.17       89.27     13.75 o 
   1   3  20      101.65      106.78      7.24 o 
   2   3  20      104.60      103.71      9.05 o 
   3   3  20       19.59       16.11      6.39 o 
   4   3  20       59.74       56.45      7.71 o 
   5   3  20       11.06        7.57      7.93 o 
   6   3  20      124.33      135.67     12.72 o 
   0   4  20        0.02        4.91      6.34 o 
   1   4  20       57.87       53.37      6.68 o 
   2   4  20      340.37      300.03     13.18 o 
   3   4  20       63.10       63.57      7.76 o 
   4   4  20       67.91       74.99      8.31 o 
   5   4  20       89.13       99.66     10.81 o 
   6   4  20       70.34       89.18     13.08 o 
   0   5  20       40.96       38.64      9.02 o 
   1   5  20      265.21      282.79     11.35 o 
   2   5  20     1212.83     1183.70     24.49 o 
   3   5  20        7.88       -0.97      4.89 o 
   4   5  20       33.76       41.97      7.16 o 
   5   5  20      139.35      135.07     12.01 o 
   6   5  20       45.11       51.13     11.71 o 
   0   6  20       97.67      117.30     12.00 o 
   1   6  20      485.59      493.28     14.24 o 
   2   6  20       71.60       66.22      8.19 o 
   3   6  20        9.30       11.20      5.68 o 
   4   6  20      111.84      131.11     11.41 o 
   5   6  20       82.47       70.77     10.00 o 
   0   7  20       11.71       10.26      7.78 o 
   1   7  20       45.97       63.70      7.20 o 
   2   7  20        0.64        4.01      5.61 o 
   3   7  20       29.75       28.06      6.60 o 
   4   7  20       29.11       28.79      7.76 o 
   5   7  20       24.60       23.62      8.26 o 
   0   8  20       43.21       39.78      9.30 o 
   1   8  20      139.44      135.09     10.04 o 
   2   8  20       29.63       30.96      7.25 o 
   3   8  20       76.24       74.81      9.79 o 
   4   8  20      206.45      199.05     18.82 o 
   5   8  20       67.48       83.77     10.79 o 
   0   9  20      104.19      125.26     12.78 o 
   1   9  20      115.80      126.35      9.26 o 
   2   9  20       68.78       72.78      9.02 o 
   3   9  20      230.03      233.34     15.29 o 
   4   9  20      199.41      208.14     15.16 o 
   0  10  20      229.51      237.23     27.33 o 
   1  10  20      134.73      132.78     14.33 o 
   2  10  20      371.79      415.87     16.33 o 
   3  10  20      178.23      176.93     12.52 o 
   4  10  20       82.58       78.38     13.73 o 
   0  11  20      157.59      180.03     15.84 o 
   1  11  20       30.39       29.64      7.71 o 
   2  11  20       22.14       29.06      7.12 o 
   3  11  20      130.49      141.92     13.09 o 
   4  11  20       36.43       40.47     11.77 o 
   0  12  20       30.94       27.23     10.18 o 
   1  12  20      121.58      116.71     14.06 o 
   2  12  20       11.65       20.32      7.53 o 
   3  12  20      250.56      271.65     15.78 o 
   0  13  20        0.34        1.67     12.26 o 
   1  13  20        0.81       10.79      6.78 o 
   2  13  20       92.16      104.68     12.29 o 
   0  14  20      117.88      164.52     17.39 o 
   1  14  20       66.69       71.42     10.63 o 
   1   0  21      636.40      593.36     21.93 o 
   2   0  21      401.56      385.88     30.40 o 
   3   0  21      102.48       92.66     15.73 o 
   4   0  21      441.78      463.29     28.64 o 
   5   0  21       63.15       61.48     15.53 o 
   0   1  21        5.77        2.25      9.57 o 
   1   1  21       62.21       57.86      6.89 o 
   2   1  21      232.77      211.80     10.65 o 
   3   1  21       53.93       64.10      8.52 o 
   4   1  21      111.06      118.79     12.30 o 
   5   1  21      213.35      231.24     14.39 o 
   0   2  21       60.34       44.45      9.39 o 
   1   2  21      269.81      263.62     12.32 o 
   2   2  21       95.34      108.02      8.61 o 
   3   2  21      298.49      290.45     14.27 o 
   4   2  21      372.84      383.54     23.80 o 
   5   2  21      280.50      283.39     15.60 o 
   0   3  21        2.12       12.92      7.50 o 
   1   3  21      299.61      292.94     14.27 o 
   2   3  21      127.30      142.26      9.40 o 
   3   3  21      212.37      211.43     13.52 o 
   4   3  21       59.81       48.97      8.54 o 
   5   3  21      608.74      628.02     21.11 o 
   0   4  21        0.91       -3.76      6.25 o 
   1   4  21       96.39       99.62      9.13 o 
   2   4  21       94.29       88.94      8.92 o 
   3   4  21      294.03      284.82     13.80 o 
   4   4  21       11.31        7.20      6.15 o 
   5   4  21        7.60       10.26      6.73 o 
   0   5  21      285.06      240.38     15.73 o 
   1   5  21      111.86      112.81      9.67 o 
   2   5  21      120.02      118.23     10.96 o 
   3   5  21      144.28      151.38     11.17 o 
   4   5  21       36.74       42.23      7.70 o 
   5   5  21       73.03       79.75     10.57 o 
   0   6  21      169.97      171.98     14.18 o 
   1   6  21      320.41      311.59     12.37 o 
   2   6  21      170.68      172.15     15.94 o 
   3   6  21      119.78      118.23     10.64 o 
   4   6  21       79.10       92.62     10.40 o 
   5   6  21       95.98       82.83     10.72 o 
   0   7  21        0.12        0.13      6.89 o 
   1   7  21       77.70       75.24      7.95 o 
   2   7  21      330.90      342.24     16.45 o 
   3   7  21       58.58       47.71      8.56 o 
   4   7  21       52.87       47.09      8.98 o 
   5   7  21       26.87       33.67      9.05 o 
   0   8  21       43.59       47.64     13.02 o 
   1   8  21       32.15       33.13      6.05 o 
   2   8  21      140.39      150.59     12.66 o 
   3   8  21      145.97      139.38     13.19 o 
   4   8  21       11.44       24.44      8.25 o 
   0   9  21        7.09       10.56      8.25 o 
   1   9  21       27.45       23.75      5.93 o 
   2   9  21       78.12       94.12     11.43 o 
   3   9  21       19.97       23.50      8.71 o 
   4   9  21      188.75      233.05     23.62 o 
   0  10  21        1.85        1.57      7.58 o 
   1  10  21       73.13       74.94      8.41 o 
   2  10  21       80.92       81.78     11.18 o 
   3  10  21      126.79      143.84     13.53 o 
   0  11  21        1.13       -4.06      8.61 o 
   1  11  21      169.57      180.60     11.25 o 
   2  11  21      235.98      242.93     16.01 o 
   3  11  21       18.87       10.65      8.28 o 
   0  12  21      203.48      204.68     20.56 o 
   1  12  21       76.89       85.49     10.60 o 
   2  12  21       18.26       31.65      8.62 o 
   0  13  21       20.32       44.43     12.25 o 
   1  13  21       42.52       35.64      8.40 o 
   0   0  22       24.72       28.64     15.71 o 
   1   0  22        4.99        7.02      8.30 o 
   2   0  22      830.75      820.19     27.11 o 
   3   0  22       18.49       12.95      8.59 o 
   4   0  22      267.31      269.91     23.94 o 
   5   0  22      377.05      416.62     66.54 o 
   0   1  22        1.80       -3.69     16.80 o 
   1   1  22      119.94      134.20     10.22 o 
   2   1  22       33.96       39.63      6.94 o 
   3   1  22       79.80       79.67      8.65 o 
   4   1  22       56.77       85.37     11.44 o 
   5   1  22      260.50      265.25     19.17 o 
   0   2  22      322.24      313.41     21.68 o 
   1   2  22      133.23      137.53     10.30 o 
   2   2  22      179.04      160.16     10.11 o 
   3   2  22       29.84       48.35      8.30 o 
   4   2  22      305.77      290.31     15.10 o 
   5   2  22      197.34      205.72     14.44 o 
   0   3  22       59.25       70.76     10.80 o 
   1   3  22      237.78      225.43     12.14 o 
   2   3  22      126.24      122.67      9.29 o 
   3   3  22        0.24       -9.19      6.13 o 
   4   3  22       47.47       43.95      8.94 o 
   5   3  22       90.92      106.69     10.37 o 
   0   4  22       42.12       62.08     10.31 o 
   1   4  22      212.49      216.97     11.98 o 
   2   4  22      329.84      328.22     18.42 o 
   3   4  22      178.85      171.57     11.96 o 
   4   4  22      134.86      152.24     12.36 o 
   5   4  22       30.96       27.80      7.71 o 
   0   5  22      180.54      181.75     19.81 o 
   1   5  22        7.86        9.91      6.95 o 
   2   5  22      101.06      107.27     10.01 o 
   3   5  22      181.21      194.42     15.33 o 
   4   5  22      153.78      160.36     11.36 o 
   5   5  22       36.76       43.08      9.18 o 
   0   6  22        6.15       13.77      8.42 o 
   1   6  22       16.49       15.47      5.82 o 
   2   6  22      153.27      140.44     13.57 o 
   3   6  22      188.66      212.79     14.52 o 
   4   6  22      193.35      205.60     14.11 o 
   0   7  22       25.83       22.32      8.85 o 
   1   7  22      123.60      144.02     10.41 o 
   2   7  22       99.57      110.48     11.62 o 
   3   7  22      472.14      474.07     24.06 o 
   4   7  22      146.69      145.53     12.66 o 
   0   8  22      242.79      238.47     17.51 o 
   1   8  22      104.11      110.93      8.52 o 
   2   8  22       74.39       80.88     10.55 o 
   3   8  22       35.42       42.96     14.35 o 
   4   8  22      135.22      140.61     14.03 o 
   0   9  22        1.49        2.18      9.07 o 
   1   9  22       65.82       60.91      7.41 o 
   2   9  22      207.31      223.07     18.06 o 
   3   9  22       77.79       71.61     12.60 o 
   0  10  22      271.85      242.89     17.53 o 
   1  10  22       43.19       37.29      7.37 o 
   2  10  22       36.17       51.54     10.25 o 
   3  10  22       20.82       12.30     10.14 o 
   0  11  22      258.99      259.29     18.96 o 
   1  11  22       43.38       42.57      7.77 o 
   2  11  22       14.19       13.68      8.86 o 
   0  12  22      237.87      248.10     19.42 o 
   1  12  22       66.74       68.65     12.65 o 
   1   0  23       10.18        7.35      9.46 o 
   2   0  23      339.63      359.08     21.23 o 
   3   0  23      413.57      384.83     26.60 o 
   4   0  23       87.61      103.24     25.71 o 
   0   1  23      130.18      123.88     16.27 o 
   1   1  23       35.80       36.28      8.21 o 
   2   1  23       51.14       61.65      8.02 o 
   3   1  23       96.66       91.41      9.30 o 
   4   1  23      393.53      432.32     20.39 o 
   0   2  23        4.24       -4.73      8.49 o 
   1   2  23      198.03      203.28     12.19 o 
   2   2  23      111.92      137.72     14.71 o 
   3   2  23       53.21       47.28      7.98 o 
   4   2  23      134.71      139.17     12.17 o 
   0   3  23      559.10      568.20     28.62 o 
   1   3  23      128.26      141.01     10.89 o 
   2   3  23      283.43      309.04     19.20 o 
   3   3  23       64.69       80.46      9.92 o 
   4   3  23      304.27      291.90     17.59 o 
   0   4  23       73.99       70.45     14.20 o 
   1   4  23        7.44       19.29      6.52 o 
   2   4  23       73.80       73.99      9.70 o 
   3   4  23       20.38       21.67      7.54 o 
   4   4  23      255.71      267.16     18.79 o 
   0   5  23      261.34      244.75     16.93 o 
   1   5  23       15.37       19.03      6.84 o 
   2   5  23      252.31      260.49     13.81 o 
   3   5  23      151.21      164.52     13.63 o 
   4   5  23      217.51      250.15     14.88 o 
   0   6  23       36.56       37.08     10.36 o 
   1   6  23      473.11      483.08     17.59 o 
   2   6  23        0.31       -2.87      5.99 o 
   3   6  23       30.64       34.98      9.06 o 
   4   6  23       67.93       74.33     11.87 o 
   0   7  23        5.17        3.67      8.61 o 
   1   7  23      108.37      101.13     10.23 o 
   2   7  23      377.56      388.08     20.74 o 
   3   7  23      194.29      223.24     20.48 o 
   0   8  23      127.15      150.97     15.17 o 
   1   8  23       79.25       97.45      9.32 o 
   2   8  23      154.53      187.00     14.77 o 
   3   8  23      132.67      113.16     15.35 o 
   0   9  23       65.75       54.28     11.37 o 
   1   9  23       31.92       26.16      7.17 o 
   2   9  23      153.89      169.21     16.91 o 
   0  10  23        0.26        1.27      7.78 o 
   1  10  23       11.58        9.46      7.37 o 
   2  10  23       60.10       72.92     15.46 o 
   0  11  23      144.97      181.13     20.90 o 
   0   0  24      195.44      178.72     27.20 o 
   1   0  24       26.40       21.68     11.77 o 
   2   0  24       33.50       32.35     12.63 o 
   3   0  24        5.86        8.65      9.09 o 
   4   0  24       83.40      124.13     15.64 o 
   0   1  24       17.54       29.17     11.50 o 
   1   1  24      161.60      154.65     13.07 o 
   2   1  24      227.09      247.39     13.74 o 
   3   1  24        8.46       21.30      6.81 o 
   4   1  24      180.93      194.08     12.91 o 
   0   2  24       13.49        3.58      9.50 o 
   1   2  24       93.79      100.99     11.26 o 
   2   2  24        6.09        0.98      6.31 o 
   3   2  24      242.77      266.54     13.35 o 
   4   2  24      260.22      285.15     16.01 o 
   0   3  24       62.17       55.38     13.41 o 
   1   3  24       67.21       68.72      8.99 o 
   2   3  24      153.16      183.64     14.24 o 
   3   3  24      108.94      136.72     11.79 o 
   4   3  24       22.58       20.16      8.34 o 
   0   4  24      114.46      132.63     17.80 o 
   1   4  24       60.96       61.05      8.99 o 
   2   4  24       74.19       74.37      9.60 o 
   3   4  24       95.19      104.30     11.02 o 
   0   5  24       18.86       10.91     10.48 o 
   1   5  24      198.86      217.13     13.19 o 
   2   5  24       59.96       45.60      9.40 o 
   3   5  24      102.85      104.96     12.35 o 
   0   6  24      125.77      128.33     23.15 o 
   1   6  24       18.03       18.35      7.30 o 
   2   6  24      116.95      127.42     11.63 o 
   3   6  24       77.90       73.36     11.66 o 
   0   7  24        3.27        1.04     11.30 o 
   1   7  24      156.90      164.40     12.22 o 
   2   7  24       25.17       25.76      8.09 o 
   0   8  24       15.40       15.01      9.17 o 
   1   8  24       98.36      119.14     11.18 o 
   2   8  24        9.70       14.80      8.64 o 
   0   9  24      414.09      416.10     22.51 o 
   1   9  24      283.30      312.69     17.98 o 
   1   0  25        8.29       11.29     11.37 o 
   2   0  25       62.06       44.79     15.79 o 
   3   0  25        3.06       -1.23     13.79 o 
   0   1  25       34.34       40.68     13.18 o 
   1   1  25       29.80       38.30      9.29 o 
   2   1  25      159.12      186.42     14.58 o 
   3   1  25       69.05       79.37      9.56 o 
   0   2  25        8.84        9.77     11.01 o 
   1   2  25      326.59      349.72     21.68 o 
   2   2  25      292.50      268.97     15.79 o 
   3   2  25        4.70       11.10      7.39 o 
   0   3  25      176.56      153.40     51.75 o 
   1   3  25       29.16       32.08      8.70 o 
   2   3  25        4.41       11.24      9.02 o 
   3   3  25        9.90       15.91      7.55 o 
   0   4  25       11.45        8.69     11.05 o 
   1   4  25      103.28      129.62     12.74 o 
   2   4  25       98.80      128.58     11.61 o 
   3   4  25       23.01       23.28      8.27 o 
   0   5  25       33.17       21.46     11.49 o 
   1   5  25       11.44       19.07      7.71 o 
   2   5  25       21.16       27.57      8.29 o 
   0   6  25       73.29       59.62     15.04 o 
   1   6  25       27.79       24.45      7.97 o 
   2   6  25       28.40       37.53      8.60 o 
   0   7  25        2.04        0.24     11.25 o 
   1   7  25       81.75       95.91     10.78 o 
   0   0  26      273.57      305.74     35.50 o 
   1   0  26       24.94       40.28     13.97 o 
   2   0  26        0.24       -5.09     10.67 o 
   0   1  26       78.87       61.37     15.41 o 
   1   1  26       16.32       28.75      9.30 o 
   2   1  26        2.71       10.41      8.20 o 
   0   2  26      278.77      288.96     24.93 o 
   1   2  26       25.85       28.31      8.95 o 
   2   2  26      123.30      142.45     14.08 o 
   0   3  26        0.62        1.39     10.23 o 
   1   3  26      183.80      199.86     23.82 o 
   2   3  26       33.72       40.29      9.75 o 
   0   4  26        0.22        2.26     10.67 o 
   1   4  26       97.08       93.73     12.16 o 
   0   5  26       36.58       21.25     12.47 o 
                                                 
